# Supplementary material for: Genetic erosion reduces biomass temporal stability in wild fish populations
Source: Nat Commun. 2023 Jul 20;14:4362. doi: 10.1038/s41467-023-40104-4 (PMC10359329; doi:10.1038/s41467-023-40104-4)
Supplement: Supplementary file 4 — Supplementary Data 1 [file 41467_2023_40104_MOESM4_ESM.xlsx]

## Sheet: P. dragarum PCR CONDITIONS
MINNOWS MULTIPLEX 1
	Locus	Accession number	Reference	Forward primer (5 ′– 3 ′)	Reverse primer (5 ′– 3 ′)	Fuorescent dye	Observations
	CypG9	AY439127	1	GCAGTCACGTATTAAGGCGAGCAG	GAGCGGACTCTCAGGCACCTACC	FAM	/
	Rru4	AB112740	2	TAAGCAGTGACCAGAATCCA	CAAAGCCTCAAAAGCACAA	FAM	/
	LleA-071	FJ601719	3	GTCTTAGATTGTGTAGCGGG	ACTTCAGTTACTAAGAGATTAGTGA	FAM	/
	Lsou8	EF209003	4	GCGGTGAACAGGCTTAACTC	TAGGAACGAAGAGCCTGTGG	HEX	/
	BL1-153	FJ468350	5	GCACAGCTCTAATCGGTCACT	TATGGTCAAACACGGGTCAA	HEX	/
	Ppro132	AY254354	6	GCATTTCCTTTTGCTTGTAAGTCTCAA	GGTTTAACCCGATCAATGGCTGTGC	A550	/
	LleB-072	FJ601720	3	TCATTAGGGAGGCTGCTTATTC	CCTTTTCAACAATTTGTCACGG	A550	/
	Ca3	AF277575	7	GGACAGTGAGGGACGCAGAC	TCTAGCCCCCAAATTTTACGG	A550	/
	CtoA-247	GU254031	8	TGCAAACATATAAACTGAAACAAGG	GCAGGTATATTCCCAGCC	A565	/
	CtoG-075	GU254035	8	TCATTTGGATAACAATCCATCATCAC	ACTATGTTAGCATCCACACC	A565	Null alleles
	Locus	Primer mix (total 100µM each)			PCR MIX		Volume (µL) X1
		Forward (µl)	Reverse (µl)		H2O		3.94
	CypG9	10	10		Primer mix		0.06
	Rru4	16	16		Qiagen multiplex PCR Master Mix		5
	LleA-071	20	20		DNA		1
	Lsou8	6	6
	BL1-153	6	6
	Ppro132	20	20		Cycling conditions
	LleB-072	6	6		95°C	15 min
	Ca3	20	20		94°C	30 s
	CtoA-247	6	6		56°C	90 s	35 cycles
	CtoG-075	10	10		72°C	60 s
					60°C	45 min
					10°C	∞
MINNOWS MULTIPLEX 2
	Locus	Accession number	Reference	Forward primer (5 ′– 3 ′)	Reverse primer (5 ′– 3 ′)	Fuorescent dye	Observations
	BL1-44	FJ468355	5	AAGACCAGCATGTGCTT	ACATAGACTAACCAGTTTCACTT	FAM	/
	BL1-84	FJ468346	5	CATTACTACGGCAACCACAT	GCGAAAAGGAAAGAGACTGA	FAM	/
	LleC-090	FJ601722	3	TCAGACACAACTAACCGACC	GGCGCTGTCCAGAACTGA	FAM	/
	LC27	EF362792	9	TCCAGTTCTTCCTTCCTAATT	GCGGAGGGAGAGTATGTCAA	HEX	/
	LceC1	AY962241	10	AGGTGTTGGTTCCTCCCG	TGTTATCTCGGTTTCACGAGC	A565	/
	MFW1	AY703054	11	GTCCAGACTGTCATCAGGAG	GAGGTGTACACTGAGTCACGC	A565	/
	Rhca20	DQ106915	5	CTACATCTGCAAGAAAGGC	CAGTGAGGTATAAAGCAAGG	A550	/
	Lsou5	EF209002	4	CTGAAGAAGACCCTGGTTCG	CCCACATCTGCTGACTCTGAC	A550	/
	BL1-98	FJ468349	5	ATTGTTTTCATTTTGTCAG	CCGAGTGTCAGAGTTATT	A550	/
	Locus	Primer mix (total 100µM each)			PCR MIX		Volume (µL) X1
		Forward (µl)	Reverse (µl)		H2O		3.867
	BL1-44	15	15		Primer mix		0.133
	BL1-84	20	20		Qiagen multiplex PCR Master Mix		5
	LleC-090	16	16		DNA		1
	LC27	10	10
	LceC1	40	40
	MFW1	60	60		Cycling conditions
	Rhca20	6	6		95°C	15 min
	Lsou5	40	40		94°C	30 s
	BL1-98	60	30		56°C	90 s	35 cycles
					72°C	60 s
					60°C	45 min
					10°C	infini

## Sheet: G. occitaniae PCR CONDITIONS
GUDGEONS MULTIPLEX 1
	Locus	Accession number	Reference	Forward primer (5 ′– 3 ′)	Reverse primer (5 ′– 3 ′)	Fuorescent dye	Observations
	Smv03			ATCTGGAGTGACGGGAACTT	ATAAAGCAAACGCGCAATG	FAM	/
	Gob16	DQ207803	12	CCAAGATCTCCAAGCCACAT	TGGAGAACTGCTCTCACCAA	FAM	/
	Lco4	AY318780	13	ATCAGGTCAGGGGTGTCACG	TGTTTATTTGGGGTCTGTGT	FAM	/
	LC293	EF362795	9	TTGCCCTCACCACACTAACA	CACAGATGCAGATCGAGGAG	A550	/
	Gob22	DQ207804	12	GATTGCCATGGTTACCGAAT	TCTCCACCTCGAAATCATCC	A550	/
	Gob15	DQ207802	12	TGTCCACGTTCTGGTCACAG	CTTTAAATGTTATTTGGTCTTTGCAG	HEX	/
	BL1-153	FJ468350	5	GCACAGCTCTAATCGGTCACT	TATGGTCAAACACGGGTCAA	HEX	/
	MFW1	AY703054	11	GTCCAGACTGTCATCAGGAG	GAGGTGTACACTGAGTCACGC	A565	/
	Locus	Primer mix (total 100µM each)			PCR MIX		Volume (µL) X1
		Forward (µl)	Reverse (µl)		H2O		3.925
	Smv03	30	30		Primer mix		0.075
	Gob16	10	10		Qiagen multiplex PCR Master Mix		5
	Lco4	20	20		DNA		1
	LC293	10	10
	Gob22	10	12.5
	Gob15	20	20		Cycling conditions
	BL1-153	10	10		95°C	15 min
	MFW1	40	40		94°C	30 s
					56°C	90 s	35 cycles
					72°C	60 s
					60°C	45 min
					10°C	∞
GUDGEONS MULTIPLEX 2
	Locus	Accession number	Reference	Forward primer (5 ′– 3 ′)	Reverse primer (5 ′– 3 ′)	Fuorescent dye	Observations
	Lro12	AM184136	14	CAGCGCTGGAACGACACCA	TGCTGCGGGTCATTAGTATTCATC	FAM	/
	Lsou5	EF209002	4	CTGAAGAAGACCCTGGTTCG	CCCACATCTGCTGACTCTGAC	FAM	Null alleles
	Gob28	DQ207805	12	CGCACAAACAGCTCAGACTC	CGGTATGTACAAGCCAGATGAA	A550	/
	Ca1	AF277573	7	AAGACGATGCTGGATGTTTAC	CTATAGCTTATCCCGGCAGTA	HEX	/
	CypG24	AY439142	1	CTGCCGCATCAGAGATAAACACTT	TGGCGGTAAGGGTAGACCAC	HEX	/
	Rvla21177	JQ993104	Unpublished	CTGACTACACATGGTTAACGC	CGGCTGCTTTAATGTCCAC	YkY	/
	Gob12	DQ207801	12	AAGGAAATGCAGAATCACAAAATTAC	GAACTTGCAAAATAGCAGGGTG	A565	Gametic disequilibrium
	Locus	Primer mix (total 100µM each)			PCR MIX		Volume (µL) X1
		Forward (µl)	Reverse (µl)		H2O		3.92
	Lro12	20	20		Primer mix		0.08
	Lsou5	20	20		Qiagen multiplex PCR Master Mix		5
	Gob28	20	20		DNA		1
	Ca1	20	20
	CypG24	10	10
	Rvla21177	30	30		Cycling conditions
	Gob12	40	40		95°C	15 min
					94°C	30 s
					56°C	90 s	35 cycles
					72°C	60 s
					60°C	45 min
					10°C	infini

## Sheet: S. cephalus PCR CONDITIONS
CHUBS MULTIPLEX 1
	Locus	Accession number	Reference	Forward primer (5 ′– 3 ′)	Reverse primer (5 ′– 3 ′)	Fuorescent dye	Observations
	BL1-84	FJ468346	5	CATTACTACGGCAACCACAT	GCGAAAAGGAAAGAGACTGA	FAM	/
	CnaB-030	GU254028	8	ACGAATGAGAAGCTCGTG	TCGTCATGCAGTTCATCCT	FAM	/
	LleC-090	FJ601722	3	TCAGACACAACTAACCGACC	GGCGCTGTCCAGAACTGA	FAM	Gametic disequilibrium
	Ca1	AF277573	7	AAGACGATGCTGGATGTTTAC	CTATAGCTTATCCCGGCAGTA	HEX	Gametic disequilibrium
	CypG24	AY439142	1	CTGCCGCATCAGAGATAAACACTT	TGGCGGTAAGGGTAGACCAC	HEX	/
	LC290	EF362794	9	CCCTAATGGCCCTCAATACA	ACTTCGCTGGCTTGACAAAT	HEX	/
	CtoF-172	GU254034	8	ACCAAGGTGAAAGCCTGTAA	GGACACGATGACAACGG	A565	/
	CypG27	AY439145	1	AAGGTATTCTCCAGCATTTAT	GAGCCACCTGGAGACATTACT	A565	/
	LC27	EF362792	9	TCCAGTTCTTCCTTCCTAATT	GCGGAGGGAGAGTATGTCAA	A565	/
	LC293	EF362795	9	TTGCCCTCACCACACTAACA	CACAGATGCAGATCGAGGAG	A550	/
	Locus	Primer mix (total 100µM each)			PCR MIX		Volume (µL) X1
		Forward (µl)	Reverse (µl)		H2O		3.847
	BL1-84	7.5	7.5		Primer mix		0.153
	CnaB-030	7.5	7.5		Qiagen multiplex PCR Master Mix		5
	LleC-090	15	15		DNA		1
	Ca1	22.5	22.5
	CypG24	15	15
	LC290	30	30		Cycling conditions
	CtoF-172	12	12		95°C	15 min
	CypG27	60	60		94°C	30 s
	LC27	15	15		56°C	90 s	35 cycles
	LC293	12	12		72°C	60 s
					60°C	45 min
					10°C	∞
CHUBS MULTIPLEX 2
	Locus	Accession number	Reference	Forward primer (5 ′– 3 ′)	Reverse primer (5 ′– 3 ′)	Fuorescent dye	Observations
	LceC1	AY962241	10	AGGTGTTGGTTCCTCCCG	TGTTATCTCGGTTTCACGAGC	FAM	/
	Lid11	AB112736	2	CTCCTGATTCTTTGTCTGACT	TTATTATTTCCTGTGGTGATTG	FAM	Gametic disequilibrium
	Lsou5	EF209002	4	CTGAAGAAGACCCTGGTTCG	CCCACATCTGCTGACTCTGAC	FAM	/
	LleA-150	GU254037	8	AAAGTGTAAATCCAGATGTTTAAGT	AAAGGATAATTTTCAGAGTAACGAG	HEX	/
	LceI100	AY962249	10	CTTCTTTCAAATCCATCAAAG	CCAAAAGCACAAGAATAAAAC	A565	/
	N7K4	AJ566138	5	ACGAGCATCAGTATCCAGAGACAC	CATGTTTCCACATCTGAGCTAAAA	A565	/
	BL1-30	FJ468353	5	GCGATGGCACTGATGGA	TAAAGAGCTCGTTTTGAAGCG	A550	/
	Ca3	AF277575	7	GGACAGTGAGGGACGCAGAC	TCTAGCCCCCAAATTTTACGG	A550	/
	Rser10	AJ312850	5	TGCGTAATCGTGAAGCGGTG	GCCACTAAAGCGCAGAAGCC	A550	/
	Locus	Primer mix (total 100µM each)			PCR MIX		Volume (µL) X1
		Forward (µl)	Reverse (µl)		H2O		3.91
	LceC1	15	15		Primer mix		0.09
	Lid11	30	30		Qiagen multiplex PCR Master Mix		5
	Lsou5	15	15		DNA		1
	LleA-150	15	15
	LceI100	15	15
	N7K4	7.5	7.5		Cycling conditions
	BL1-30	15	15		95°C	15 min
	Ca3	15	15		94°C	30 s
	Rser10	7.5	7.5		56°C	90 s	35 cycles
					72°C	60 s
					60°C	45 min
					10°C	infini

## Sheet: References
	1	Baerwald, M. R., & May, B. (2004). Characterization of microsatellite loci for five members of the minnow family Cyprinidae found in the Sacramento-San Joaquin Delta and its tributaries. Molecular Ecology Notes, 4(3), 385–390. doi:10.1111/j.1471-8286.2004.00661.x
	2	Barinova, A., Yadrenkina, E., Nakajima, M., & Taniguchi, N. (2004). Identification and characterization of microsatellite DNA markers developed in ide Leuciscus idus and Siberian roach Rutilus rutilus. Molecular Ecology Notes, 4(1), 86–88. doi:10.1046/j.1471-8286.2003.00577.x
	3	Dubut, V., Martin, J.-F., Gilles, A., Van Houdt, J. K. J., Chappaz, R., & Costedoat, C. (2009). Isolation and characterization of polymorphic microsatellite loci for the dace complex: Leuciscus leuciscus (Teleostei: Cyprinidae). Molecular Ecology Resources, 9(4):1179-83. doi: 10.1111/j.1755-0998.2009.02594.x
	4	Muenzel, F. M., Sanetra, M., Salzburger, W., & Meyer, A. (2007). Microsatellites from the vairone Leuciscus souffia (Pisces: Cyprinidae) and their application to closely related species. Molecular Ecology Notes, 7(6), 1048–1050. doi:10.1111/j.1471-8286.2007.01772.x
	5	Dubut, V., Martin, J.-F., Costedoat, C., Chappaz, R., & Gilles, A. (2009). Isolation and characterization of polymorphic microsatellite loci in the freshwater fishes Telestes souffia and Telestes muticellus (Teleostei: Cyprinidae). Molecular Ecology Resources, 9(3), 999–1001. doi:10.1111/j.1755-0998.2009.02536.x
	6	Bessert, M. L., & Orti, G. (2003). Microsatellite loci for paternity analysis in the fathead minnow, Pimephales promelas (Teleostei: Cyprinidae). Molecular Ecology Notes, 3(4), 532–534. doi:10.1046/j.1471-8286.2003.00501.x
	7	Dimsoski, P., Toth, G. P., & Bagley, M. J. (2000). Microsatellite characterization in central stoneroller Campostoma anomalum (Pisces : Cyprinidae). Molecular Ecology, 9(12), 2187–2189.
	8	Dubut, V., Sinama, M., Martin, J.-F., Meglécz, E., Fernandez, J., Chappaz, R., … Costedoat, C. (2010). Cross-species amplification of 41 microsatellites in European cyprinids: A tool for evolutionary, population genetics and hybridization studies. BMC Research Notes, 3(1), 135. doi:10.1186/1756-0500-3-135
	9	VyskočIlová, M., šImková, A., & Martin, J.-F. (2007). Isolation and characterization of microsatellites in Leuciscus cephalus (Cypriniformes, Cyprinidae) and cross-species amplification within the family Cyprinidae. Molecular Ecology Notes, 7(6), 1150–1154. doi:10.1111/j.1471-8286.2007.01813.x
	10	Larno, V., Launey, S., Devaux, A., & Laroche, J. (2005). Isolation and characterization of microsatellite loci from chub Leuciscus cephalus (Pisces: Cyprinidae). Molecular Ecology Notes, 5(4), 752–754. doi:10.1111/j.1471-8286.2005.01052.x
	11	Crooijmans, R. P. M. A., Poel, J. J. V. der, Groenen, M. A. M., Bierbooms, V. A. F., & Komen, J. (1997). Microsatellite markers in common carp (Cyprinus carpio L.). Animal Genetics, 28(2), 129–134. doi:10.1111/j.1365-2052.1997.00097.x
	12	Knapen, D., Taylor, M. I., Blust, R., & Verheyen, E. (2006). Isolation and characterization of polymorphic microsatellite loci in the gudgeon, Gobio gobio (Cyprinidae). Molecular Ecology Notes, 6(2), 387–389. doi:10.1111/j.1471-8286.2006.01243.x
	13	Turner, T. F., Dowling, T. E., Broughton, R. E., & Gold, J. R. (2004). Variable microsatellite markers amplify across divergent lineages of cyprinid fishes (subfamily Leusicinae). Conservation Genetics, 5(2), 279–281.
	14	Sahoo, L., Sahu, B. P., Das, S. P., Swain, S. K., Bej, D., Patel, A., … Das, P. (2014). Limited genetic differentiation in Labeo rohita (Hamilton 1822) populations as revealed by microsatellite markers. Biochemical Systematics and Ecology, 57, 427–431. doi:10.1016/j.bse.2014.09.014
