# Supplementary material for: Genetic erosion reduces biomass temporal stability in wild fish populations
Source: Nat Commun. 2023 Jul 20;14:4362. doi: 10.1038/s41467-023-40104-4 (PMC10359329; doi:10.1038/s41467-023-40104-4)
Supplement: Supplementary file 6 — Source Data [file 41467_2023_40104_MOESM6_ESM.xlsx]

## Sheet: Figure 1
Stations
Name	Latitude (WGS84)	Longitude (WGS84)	Squalius	Phoxinus	Gobio
ARZMas	43.0843966531516	1.37370360501145	1	1	1
AUVGen	45.3439486662979	1.1738551349297	0	0	1
AVEDru	44.336762419599	2.49143542464991	1	1	1
AVEPiq	44.0968541992749	1.31634849334079	1	0	1
BAIHac	43.2859640201424	0.461021277491389	0	1	1
BAIVia	44.1992332827168	0.326382201755193	1	0	1
BARMon	44.2097213645635	1.06127684706149	1	1	1
BERPre	44.6998646067672	2.10396297764166	0	1	0
BLEGou	44.7062131846311	1.37647192665565	0	1	1
BONSai	44.1671711875226	1.74982042937176	1	1	1
BORSou	44.9207641980936	1.46125538485441	1	1	0
CELSau	44.5194122595915	1.71621120497193	0	1	1
CENSai	44.0367034793846	2.96412436931401	0	1	0
CERSan	44.8769696395841	2.36881518931903	1	1	1
CIREsc	44.3196090854947	-0.189680051000103	0	1	1
COLChi	44.5357132964603	3.27352954359813	0	1	0
COUBay	44.8047140937218	0.729228113409267	0	1	1
DADAri	43.766419191361	2.3169347435675	1	1	1
DORFle	44.8624625464689	0.243244175557847	0	0	1
DROPei	45.0745073719188	-0.121676329008307	0	0	1
DRPCav	44.6590801854056	0.648163227019474	0	0	1
GARAge	44.1934929927326	0.610681262246627	0	0	1
GARMur	43.4601325852588	1.33130212394524	1	1	1
GERChe	43.3423631713297	0.550161932184151	0	1	0
HERBes	43.0842216548178	1.84005015028736	1	1	1
ISLMed	45.0213857184997	-0.0599604211755575	1	0	0
LEMMol	44.1795087722065	1.33386195032045	1	1	1
LOTCah	44.4740686720222	1.42522576395141	1	0	1
LOTCla	44.3472472531228	0.369653514609337	0	0	1
LOUFou	43.2743550844506	1.06865832508794	0	1	1
LOYVou	45.303791342695	1.4134420529953	0	1	1
MILEgl	45.4151418710078	2.07961744596297	0	1	1
OSSMon	43.5300666188691	0.335614578571671	1	1	1
PETSau	44.2439605419085	0.807791495631242	0	1	1
TARMil	44.1082524662955	3.08572575127621	1	1	0
TESSai	43.9686513016668	1.42846471396174	1	1	1
VENSal	43.5395468184912	1.80416589931843	1	0	1
VERCah	43.9868769342858	1.89530909769655	0	1	1
VIAMon	44.1721303651786	2.05639264726311	1	1	0
VIASeg	44.2967133705674	2.83883975181795	0	1	1
VIUMou	43.703940946468	2.78271411076308	0	1	0
VOLPla	43.171170447167	1.11869073311368	1	1	1

## Sheet: Figure 3a
Predicted BOT values
EG	BOT estimates	BOT estimates - SD	BOT estimates + SD
-1.92217701675199	-0.476441206385889	-0.714527284357609	-0.23835512841417
-1.91757168512139	-0.475299703944249	-0.712815353003266	-0.237784054885231
-1.9129663534908	-0.474158201502609	-0.711103421648923	-0.237212981356294
-1.90836102186021	-0.473016699060968	-0.709391490294581	-0.236641907827355
-1.90375569022961	-0.471875196619328	-0.707679558940238	-0.236070834298417
-1.89915035859902	-0.470733694177687	-0.705967627585895	-0.235499760769479
-1.89454502696842	-0.469592191736047	-0.704255696231553	-0.234928687240541
-1.88993969533783	-0.468450689294407	-0.70254376487721	-0.234357613711603
-1.88533436370723	-0.467309186852766	-0.700831833522867	-0.233786540182665
-1.88072903207664	-0.466167684411126	-0.699119902168524	-0.233215466653727
-1.87612370044605	-0.465026181969485	-0.697407970814182	-0.232644393124789
-1.87151836881545	-0.463884679527845	-0.695696039459839	-0.232073319595851
-1.86691303718486	-0.462743177086205	-0.693984108105496	-0.231502246066913
-1.86230770555426	-0.461601674644564	-0.692272176751153	-0.230931172537975
-1.85770237392367	-0.460460172202924	-0.690560245396811	-0.230360099009037
-1.85309704229308	-0.459318669761284	-0.688848314042468	-0.229789025480099
-1.84849171066248	-0.458177167319643	-0.687136382688125	-0.229217951951161
-1.84388637903189	-0.457035664878003	-0.685424451333782	-0.228646878422223
-1.83928104740129	-0.455894162436362	-0.68371251997944	-0.228075804893285
-1.8346757157707	-0.454752659994722	-0.682000588625097	-0.227504731364347
-1.8300703841401	-0.453611157553082	-0.680288657270754	-0.226933657835409
-1.82546505250951	-0.452469655111441	-0.678576725916411	-0.226362584306471
-1.82085972087892	-0.451328152669801	-0.676864794562069	-0.225791510777533
-1.81625438924832	-0.45018665022816	-0.675152863207726	-0.225220437248595
-1.81164905761773	-0.44904514778652	-0.673440931853383	-0.224649363719657
-1.80704372598713	-0.44790364534488	-0.671729000499041	-0.224078290190719
-1.80243839435654	-0.446762142903239	-0.670017069144698	-0.223507216661781
-1.79783306272594	-0.445620640461599	-0.668305137790355	-0.222936143132843
-1.79322773109535	-0.444479138019959	-0.666593206436012	-0.222365069603905
-1.78862239946476	-0.443337635578318	-0.66488127508167	-0.221793996074967
-1.78401706783416	-0.442196133136678	-0.663169343727327	-0.221222922546029
-1.77941173620357	-0.441054630695037	-0.661457412372984	-0.220651849017091
-1.77480640457297	-0.439913128253397	-0.659745481018641	-0.220080775488153
-1.77020107294238	-0.438771625811757	-0.658033549664299	-0.219509701959215
-1.76559574131178	-0.437630123370116	-0.656321618309956	-0.218938628430277
-1.76099040968119	-0.436488620928476	-0.654609686955613	-0.218367554901339
-1.7563850780506	-0.435347118486835	-0.652897755601271	-0.217796481372401
-1.75177974642	-0.434205616045195	-0.651185824246928	-0.217225407843463
-1.74717441478941	-0.433064113603555	-0.649473892892585	-0.216654334314524
-1.74256908315881	-0.431922611161914	-0.647761961538242	-0.216083260785586
-1.73796375152822	-0.430781108720274	-0.6460500301839	-0.215512187256648
-1.73335841989762	-0.429639606278634	-0.644338098829557	-0.21494111372771
-1.72875308826703	-0.428498103836993	-0.642626167475214	-0.214370040198772
-1.72414775663644	-0.427356601395353	-0.640914236120871	-0.213798966669834
-1.71954242500584	-0.426215098953712	-0.639202304766529	-0.213227893140896
-1.71493709337525	-0.425073596512072	-0.637490373412186	-0.212656819611958
-1.71033176174465	-0.423932094070432	-0.635778442057843	-0.21208574608302
-1.70572643011406	-0.422790591628791	-0.6340665107035	-0.211514672554082
-1.70112109848346	-0.421649089187151	-0.632354579349158	-0.210943599025144
-1.69651576685287	-0.420507586745511	-0.630642647994815	-0.210372525496206
-1.69191043522228	-0.41936608430387	-0.628930716640472	-0.209801451967268
-1.68730510359168	-0.41822458186223	-0.62721878528613	-0.20923037843833
-1.68269977196109	-0.417083079420589	-0.625506853931787	-0.208659304909392
-1.67809444033049	-0.415941576978949	-0.623794922577444	-0.208088231380454
-1.6734891086999	-0.414800074537309	-0.622082991223101	-0.207517157851516
-1.66888377706931	-0.413658572095668	-0.620371059868759	-0.206946084322578
-1.66427844543871	-0.412517069654028	-0.618659128514416	-0.20637501079364
-1.65967311380812	-0.411375567212387	-0.616947197160073	-0.205803937264702
-1.65506778217752	-0.410234064770747	-0.61523526580573	-0.205232863735764
-1.65046245054693	-0.409092562329107	-0.613523334451388	-0.204661790206826
-1.64585711891633	-0.407951059887466	-0.611811403097045	-0.204090716677888
-1.64125178728574	-0.406809557445826	-0.610099471742702	-0.20351964314895
-1.63664645565514	-0.405668055004186	-0.608387540388359	-0.202948569620012
-1.63204112402455	-0.404526552562545	-0.606675609034017	-0.202377496091074
-1.62743579239396	-0.403385050120905	-0.604963677679674	-0.201806422562136
-1.62283046076336	-0.402243547679264	-0.603251746325331	-0.201235349033198
-1.61822512913277	-0.401102045237624	-0.601539814970988	-0.20066427550426
-1.61361979750217	-0.399960542795984	-0.599827883616646	-0.200093201975322
-1.60901446587158	-0.398819040354343	-0.598115952262303	-0.199522128446384
-1.60440913424099	-0.397677537912703	-0.59640402090796	-0.198951054917446
-1.59980380261039	-0.396536035471063	-0.594692089553618	-0.198379981388508
-1.5951984709798	-0.395394533029422	-0.592980158199275	-0.19780890785957
-1.5905931393492	-0.394253030587782	-0.591268226844932	-0.197237834330632
-1.58598780771861	-0.393111528146141	-0.589556295490589	-0.196666760801693
-1.58138247608801	-0.391970025704501	-0.587844364136247	-0.196095687272755
-1.57677714445742	-0.390828523262861	-0.586132432781904	-0.195524613743817
-1.57217181282683	-0.38968702082122	-0.584420501427561	-0.194953540214879
-1.56756648119623	-0.38854551837958	-0.582708570073218	-0.194382466685941
-1.56296114956564	-0.387404015937939	-0.580996638718876	-0.193811393157003
-1.55835581793504	-0.386262513496299	-0.579284707364533	-0.193240319628065
-1.55375048630445	-0.385121011054659	-0.57757277601019	-0.192669246099127
-1.54914515467385	-0.383979508613018	-0.575860844655847	-0.192098172570189
-1.54453982304326	-0.382838006171378	-0.574148913301505	-0.191527099041251
-1.53993449141267	-0.381696503729738	-0.572436981947162	-0.190956025512313
-1.53532915978207	-0.380555001288097	-0.570725050592819	-0.190384951983375
-1.53072382815148	-0.379413498846457	-0.569013119238476	-0.189813878454437
-1.52611849652088	-0.378271996404816	-0.567301187884134	-0.189242804925499
-1.52151316489029	-0.377130493963176	-0.565589256529791	-0.188671731396561
-1.51690783325969	-0.375988991521536	-0.563877325175448	-0.188100657867623
-1.5123025016291	-0.374847489079895	-0.562165393821106	-0.187529584338685
-1.50769716999851	-0.373705986638255	-0.560453462466763	-0.186958510809747
-1.50309183836791	-0.372564484196614	-0.55874153111242	-0.186387437280809
-1.49848650673732	-0.371422981754974	-0.557029599758077	-0.185816363751871
-1.49388117510672	-0.370281479313334	-0.555317668403735	-0.185245290222933
-1.48927584347613	-0.369139976871693	-0.553605737049392	-0.184674216693995
-1.48467051184553	-0.367998474430053	-0.551893805695049	-0.184103143165057
-1.48006518021494	-0.366856971988413	-0.550181874340706	-0.183532069636119
-1.47545984858435	-0.365715469546772	-0.548469942986364	-0.182960996107181
-1.47085451695375	-0.364573967105132	-0.546758011632021	-0.182389922578243
-1.46624918532316	-0.363432464663491	-0.545046080277678	-0.181818849049305
-1.46164385369256	-0.362290962221851	-0.543334148923335	-0.181247775520367
-1.45703852206197	-0.361149459780211	-0.541622217568993	-0.180676701991429
-1.45243319043137	-0.36000795733857	-0.53991028621465	-0.180105628462491
-1.44782785880078	-0.35886645489693	-0.538198354860307	-0.179534554933553
-1.44322252717019	-0.35772495245529	-0.536486423505964	-0.178963481404615
-1.43861719553959	-0.356583450013649	-0.534774492151622	-0.178392407875677
-1.434011863909	-0.355441947572009	-0.533062560797279	-0.177821334346739
-1.4294065322784	-0.354300445130368	-0.531350629442936	-0.1772502608178
-1.42480120064781	-0.353158942688728	-0.529638698088594	-0.176679187288862
-1.42019586901722	-0.352017440247088	-0.527926766734251	-0.176108113759924
-1.41559053738662	-0.350875937805447	-0.526214835379908	-0.175537040230986
-1.41098520575603	-0.349734435363807	-0.524502904025565	-0.174965966702048
-1.40637987412543	-0.348592932922166	-0.522790972671223	-0.17439489317311
-1.40177454249484	-0.347451430480526	-0.52107904131688	-0.173823819644172
-1.39716921086424	-0.346309928038886	-0.519367109962537	-0.173252746115234
-1.39256387923365	-0.345168425597245	-0.517655178608194	-0.172681672586296
-1.38795854760306	-0.344026923155605	-0.515943247253852	-0.172110599057358
-1.38335321597246	-0.342885420713965	-0.514231315899509	-0.17153952552842
-1.37874788434187	-0.341743918272324	-0.512519384545166	-0.170968451999482
-1.37414255271127	-0.340602415830684	-0.510807453190823	-0.170397378470544
-1.36953722108068	-0.339460913389043	-0.509095521836481	-0.169826304941606
-1.36493188945008	-0.338319410947403	-0.507383590482138	-0.169255231412668
-1.36032655781949	-0.337177908505763	-0.505671659127795	-0.16868415788373
-1.3557212261889	-0.336036406064122	-0.503959727773452	-0.168113084354792
-1.3511158945583	-0.334894903622482	-0.50224779641911	-0.167542010825854
-1.34651056292771	-0.333753401180841	-0.500535865064767	-0.166970937296916
-1.34190523129711	-0.332611898739201	-0.498823933710424	-0.166399863767978
-1.33729989966652	-0.331470396297561	-0.497112002356081	-0.16582879023904
-1.33269456803592	-0.33032889385592	-0.495400071001739	-0.165257716710102
-1.32808923640533	-0.32918739141428	-0.493688139647396	-0.164686643181164
-1.32348390477474	-0.32804588897264	-0.491976208293053	-0.164115569652226
-1.31887857314414	-0.326904386530999	-0.490264276938711	-0.163544496123288
-1.31427324151355	-0.325762884089359	-0.488552345584368	-0.16297342259435
-1.30966790988295	-0.324621381647718	-0.486840414230025	-0.162402349065412
-1.30506257825236	-0.323479879206078	-0.485128482875682	-0.161831275536474
-1.30045724662176	-0.322338376764438	-0.48341655152134	-0.161260202007536
-1.29585191499117	-0.321196874322797	-0.481704620166997	-0.160689128478598
-1.29124658336058	-0.320055371881157	-0.479992688812654	-0.16011805494966
-1.28664125172998	-0.318913869439516	-0.478280757458311	-0.159546981420722
-1.28203592009939	-0.317772366997876	-0.476568826103969	-0.158975907891784
-1.27743058846879	-0.316630864556236	-0.474856894749626	-0.158404834362846
-1.2728252568382	-0.315489362114595	-0.473144963395283	-0.157833760833907
-1.2682199252076	-0.314347859672955	-0.47143303204094	-0.157262687304969
-1.26361459357701	-0.313206357231315	-0.469721100686598	-0.156691613776031
-1.25900926194642	-0.312064854789674	-0.468009169332255	-0.156120540247093
-1.25440393031582	-0.310923352348034	-0.466297237977912	-0.155549466718155
-1.24979859868523	-0.309781849906393	-0.464585306623569	-0.154978393189217
-1.24519326705463	-0.308640347464753	-0.462873375269227	-0.154407319660279
-1.24058793542404	-0.307498845023113	-0.461161443914884	-0.153836246131341
-1.23598260379344	-0.306357342581472	-0.459449512560541	-0.153265172602403
-1.23137727216285	-0.305215840139832	-0.457737581206199	-0.152694099073465
-1.22677194053226	-0.304074337698192	-0.456025649851856	-0.152123025544527
-1.22216660890166	-0.302932835256551	-0.454313718497513	-0.151551952015589
-1.21756127727107	-0.301791332814911	-0.45260178714317	-0.150980878486651
-1.21295594564047	-0.30064983037327	-0.450889855788828	-0.150409804957713
-1.20835061400988	-0.29950832793163	-0.449177924434485	-0.149838731428775
-1.20374528237929	-0.29836682548999	-0.447465993080142	-0.149267657899837
-1.19913995074869	-0.297225323048349	-0.445754061725799	-0.148696584370899
-1.1945346191181	-0.296083820606709	-0.444042130371457	-0.148125510841961
-1.1899292874875	-0.294942318165068	-0.442330199017114	-0.147554437313023
-1.18532395585691	-0.293800815723428	-0.440618267662771	-0.146983363784085
-1.18071862422631	-0.292659313281788	-0.438906336308429	-0.146412290255147
-1.17611329259572	-0.291517810840147	-0.437194404954086	-0.145841216726209
-1.17150796096513	-0.290376308398507	-0.435482473599743	-0.145270143197271
-1.16690262933453	-0.289234805956867	-0.4337705422454	-0.144699069668333
-1.16229729770394	-0.288093303515226	-0.432058610891058	-0.144127996139395
-1.15769196607334	-0.286951801073586	-0.430346679536715	-0.143556922610457
-1.15308663444275	-0.285810298631945	-0.428634748182372	-0.142985849081519
-1.14848130281215	-0.284668796190305	-0.426922816828029	-0.142414775552581
-1.14387597118156	-0.283527293748665	-0.425210885473687	-0.141843702023643
-1.13927063955097	-0.282385791307024	-0.423498954119344	-0.141272628494705
-1.13466530792037	-0.281244288865384	-0.421787022765001	-0.140701554965767
-1.13005997628978	-0.280102786423743	-0.420075091410658	-0.140130481436829
-1.12545464465918	-0.278961283982103	-0.418363160056316	-0.139559407907891
-1.12084931302859	-0.277819781540463	-0.416651228701973	-0.138988334378953
-1.11624398139799	-0.276678279098822	-0.41493929734763	-0.138417260850015
-1.1116386497674	-0.275536776657182	-0.413227365993287	-0.137846187321076
-1.10703331813681	-0.274395274215542	-0.411515434638945	-0.137275113792138
-1.10242798650621	-0.273253771773901	-0.409803503284602	-0.1367040402632
-1.09782265487562	-0.272112269332261	-0.408091571930259	-0.136132966734262
-1.09321732324502	-0.27097076689062	-0.406379640575916	-0.135561893205324
-1.08861199161443	-0.26982926444898	-0.404667709221574	-0.134990819676386
-1.08400665998383	-0.26868776200734	-0.402955777867231	-0.134419746147448
-1.07940132835324	-0.267546259565699	-0.401243846512888	-0.13384867261851
-1.07479599672265	-0.266404757124059	-0.399531915158546	-0.133277599089572
-1.07019066509205	-0.265263254682419	-0.397819983804203	-0.132706525560634
-1.06558533346146	-0.264121752240778	-0.39610805244986	-0.132135452031696
-1.06098000183086	-0.262980249799138	-0.394396121095517	-0.131564378502758
-1.05637467020027	-0.261838747357497	-0.392684189741175	-0.13099330497382
-1.05176933856967	-0.260697244915857	-0.390972258386832	-0.130422231444882
-1.04716400693908	-0.259555742474217	-0.389260327032489	-0.129851157915944
-1.04255867530849	-0.258414240032576	-0.387548395678146	-0.129280084387006
-1.03795334367789	-0.257272737590936	-0.385836464323804	-0.128709010858068
-1.0333480120473	-0.256131235149295	-0.384124532969461	-0.12813793732913
-1.0287426804167	-0.254989732707655	-0.382412601615118	-0.127566863800192
-1.02413734878611	-0.253848230266015	-0.380700670260775	-0.126995790271254
-1.01953201715551	-0.252706727824374	-0.378988738906433	-0.126424716742316
-1.01492668552492	-0.251565225382734	-0.37727680755209	-0.125853643213378
-1.01032135389433	-0.250423722941094	-0.375564876197747	-0.12528256968444
-1.00571602226373	-0.249282220499453	-0.373852944843405	-0.124711496155502
-1.00111069063314	-0.248140718057813	-0.372141013489062	-0.124140422626564
-0.996505359002544	-0.246999215616172	-0.370429082134719	-0.123569349097626
-0.991900027371949	-0.245857713174532	-0.368717150780376	-0.122998275568688
-0.987294695741355	-0.244716210732892	-0.367005219426034	-0.12242720203975
-0.982689364110761	-0.243574708291251	-0.365293288071691	-0.121856128510812
-0.978084032480167	-0.242433205849611	-0.363581356717348	-0.121285054981874
-0.973478700849572	-0.241291703407971	-0.361869425363005	-0.120713981452936
-0.968873369218978	-0.24015020096633	-0.360157494008663	-0.120142907923998
-0.964268037588384	-0.23900869852469	-0.35844556265432	-0.11957183439506
-0.95966270595779	-0.237867196083049	-0.356733631299977	-0.119000760866122
-0.955057374327195	-0.236725693641409	-0.355021699945634	-0.118429687337184
-0.950452042696601	-0.235584191199769	-0.353309768591292	-0.117858613808246
-0.945846711066007	-0.234442688758128	-0.351597837236949	-0.117287540279307
-0.941241379435413	-0.233301186316488	-0.349885905882606	-0.116716466750369
-0.936636047804818	-0.232159683874847	-0.348173974528263	-0.116145393221431
-0.932030716174224	-0.231018181433207	-0.346462043173921	-0.115574319692493
-0.92742538454363	-0.229876678991567	-0.344750111819578	-0.115003246163555
-0.922820052913035	-0.228735176549926	-0.343038180465235	-0.114432172634617
-0.918214721282441	-0.227593674108286	-0.341326249110892	-0.113861099105679
-0.913609389651847	-0.226452171666645	-0.33961431775655	-0.113290025576741
-0.909004058021253	-0.225310669225005	-0.337902386402207	-0.112718952047803
-0.904398726390659	-0.224169166783365	-0.336190455047864	-0.112147878518865
-0.899793394760064	-0.223027664341724	-0.334478523693522	-0.111576804989927
-0.89518806312947	-0.221886161900084	-0.332766592339179	-0.111005731460989
-0.890582731498876	-0.220744659458444	-0.331054660984836	-0.110434657932051
-0.885977399868281	-0.219603157016803	-0.329342729630493	-0.109863584403113
-0.881372068237687	-0.218461654575163	-0.327630798276151	-0.109292510874175
-0.876766736607093	-0.217320152133522	-0.325918866921808	-0.108721437345237
-0.872161404976499	-0.216178649691882	-0.324206935567465	-0.108150363816299
-0.867556073345904	-0.215037147250242	-0.322495004213122	-0.107579290287361
-0.86295074171531	-0.213895644808601	-0.32078307285878	-0.107008216758423
-0.858345410084716	-0.212754142366961	-0.319071141504437	-0.106437143229485
-0.853740078454122	-0.211612639925321	-0.317359210150094	-0.105866069700547
-0.849134746823527	-0.21047113748368	-0.315647278795751	-0.105294996171609
-0.844529415192933	-0.20932963504204	-0.313935347441409	-0.104723922642671
-0.839924083562339	-0.208188132600399	-0.312223416087066	-0.104152849113733
-0.835318751931745	-0.207046630158759	-0.310511484732723	-0.103581775584795
-0.83071342030115	-0.205905127717119	-0.30879955337838	-0.103010702055857
-0.826108088670556	-0.204763625275478	-0.307087622024038	-0.102439628526919
-0.821502757039962	-0.203622122833838	-0.305375690669695	-0.101868554997981
-0.816897425409368	-0.202480620392198	-0.303663759315352	-0.101297481469043
-0.812292093778773	-0.201339117950557	-0.30195182796101	-0.100726407940105
-0.807686762148179	-0.200197615508917	-0.300239896606667	-0.100155334411167
-0.803081430517585	-0.199056113067276	-0.298527965252324	-0.0995842608822286
-0.798476098886991	-0.197914610625636	-0.296816033897981	-0.0990131873532905
-0.793870767256396	-0.196773108183996	-0.295104102543639	-0.0984421138243525
-0.789265435625802	-0.195631605742355	-0.293392171189296	-0.0978710402954145
-0.784660103995208	-0.194490103300715	-0.291680239834953	-0.0972999667664765
-0.780054772364614	-0.193348600859074	-0.28996830848061	-0.0967288932375384
-0.775449440734019	-0.192207098417434	-0.288256377126268	-0.0961578197086004
-0.770844109103425	-0.191065595975794	-0.286544445771925	-0.0955867461796624
-0.766238777472831	-0.189924093534153	-0.284832514417582	-0.0950156726507243
-0.761633445842236	-0.188782591092513	-0.283120583063239	-0.0944445991217863
-0.757028114211642	-0.187641088650873	-0.281408651708897	-0.0938735255928483
-0.752422782581048	-0.186499586209232	-0.279696720354554	-0.0933024520639103
-0.747817450950454	-0.185358083767592	-0.277984789000211	-0.0927313785349723
-0.74321211931986	-0.184216581325951	-0.276272857645869	-0.0921603050060342
-0.738606787689265	-0.183075078884311	-0.274560926291526	-0.0915892314770962
-0.734001456058671	-0.181933576442671	-0.272848994937183	-0.0910181579481581
-0.729396124428077	-0.18079207400103	-0.27113706358284	-0.0904470844192201
-0.724790792797483	-0.17965057155939	-0.269425132228498	-0.0898760108902821
-0.720185461166888	-0.178509069117749	-0.267713200874155	-0.0893049373613441
-0.715580129536294	-0.177367566676109	-0.266001269519812	-0.088733863832406
-0.7109747979057	-0.176226064234469	-0.264289338165469	-0.088162790303468
-0.706369466275105	-0.175084561792828	-0.262577406811127	-0.08759171677453
-0.701764134644511	-0.173943059351188	-0.260865475456784	-0.087020643245592
-0.697158803013917	-0.172801556909548	-0.259153544102441	-0.0864495697166539
-0.692553471383323	-0.171660054467907	-0.257441612748098	-0.0858784961877159
-0.687948139752729	-0.170518552026267	-0.255729681393756	-0.0853074226587779
-0.683342808122134	-0.169377049584626	-0.254017750039413	-0.0847363491298398
-0.67873747649154	-0.168235547142986	-0.25230581868507	-0.0841652756009018
-0.674132144860946	-0.167094044701346	-0.250593887330727	-0.0835942020719638
-0.669526813230351	-0.165952542259705	-0.248881955976385	-0.0830231285430258
-0.664921481599757	-0.164811039818065	-0.247170024622042	-0.0824520550140877
-0.660316149969163	-0.163669537376425	-0.245458093267699	-0.0818809814851497
-0.655710818338569	-0.162528034934784	-0.243746161913357	-0.0813099079562117
-0.651105486707974	-0.161386532493144	-0.242034230559014	-0.0807388344272736
-0.64650015507738	-0.160245030051503	-0.240322299204671	-0.0801677608983356
-0.641894823446786	-0.159103527609863	-0.238610367850328	-0.0795966873693976
-0.637289491816192	-0.157962025168223	-0.236898436495986	-0.0790256138404596
-0.632684160185597	-0.156820522726582	-0.235186505141643	-0.0784545403115215
-0.628078828555003	-0.155679020284942	-0.2334745737873	-0.0778834667825835
-0.623473496924409	-0.154537517843301	-0.231762642432957	-0.0773123932536455
-0.618868165293815	-0.153396015401661	-0.230050711078615	-0.0767413197247074
-0.61426283366322	-0.152254512960021	-0.228338779724272	-0.0761702461957694
-0.609657502032626	-0.15111301051838	-0.226626848369929	-0.0755991726668313
-0.605052170402032	-0.14997150807674	-0.224914917015586	-0.0750280991378934
-0.600446838771438	-0.1488300056351	-0.223202985661244	-0.0744570256089553
-0.595841507140843	-0.147688503193459	-0.221491054306901	-0.0738859520800173
-0.591236175510249	-0.146547000751819	-0.219779122952558	-0.0733148785510793
-0.586630843879655	-0.145405498310178	-0.218067191598215	-0.0727438050221412
-0.582025512249061	-0.144263995868538	-0.216355260243873	-0.0721727314932032
-0.577420180618466	-0.143122493426898	-0.21464332888953	-0.0716016579642652
-0.572814848987872	-0.141980990985257	-0.212931397535187	-0.0710305844353272
-0.568209517357278	-0.140839488543617	-0.211219466180845	-0.0704595109063891
-0.563604185726684	-0.139697986101976	-0.209507534826502	-0.0698884373774511
-0.558998854096089	-0.138556483660336	-0.207795603472159	-0.0693173638485131
-0.554393522465495	-0.137414981218696	-0.206083672117816	-0.068746290319575
-0.549788190834901	-0.136273478777055	-0.204371740763474	-0.068175216790637
-0.545182859204307	-0.135131976335415	-0.202659809409131	-0.067604143261699
-0.540577527573712	-0.133990473893775	-0.200947878054788	-0.0670330697327609
-0.535972195943118	-0.132848971452134	-0.199235946700445	-0.0664619962038229
-0.531366864312524	-0.131707469010494	-0.197524015346103	-0.0658909226748849
-0.526761532681929	-0.130565966568853	-0.19581208399176	-0.0653198491459469
-0.522156201051335	-0.129424464127213	-0.194100152637417	-0.0647487756170088
-0.517550869420741	-0.128282961685573	-0.192388221283074	-0.0641777020880708
-0.512945537790147	-0.127141459243932	-0.190676289928732	-0.0636066285591328
-0.508340206159553	-0.125999956802292	-0.188964358574389	-0.0630355550301947
-0.503734874528958	-0.124858454360651	-0.187252427220046	-0.0624644815012567
-0.499129542898364	-0.123716951919011	-0.185540495865704	-0.0618934079723187
-0.49452421126777	-0.122575449477371	-0.183828564511361	-0.0613223344433807
-0.489918879637175	-0.12143394703573	-0.182116633157018	-0.0607512609144426
-0.485313548006581	-0.12029244459409	-0.180404701802675	-0.0601801873855046
-0.480708216375987	-0.11915094215245	-0.178692770448333	-0.0596091138565666
-0.476102884745393	-0.118009439710809	-0.17698083909399	-0.0590380403276285
-0.471497553114798	-0.116867937269169	-0.175268907739647	-0.0584669667986905
-0.466892221484204	-0.115726434827528	-0.173556976385304	-0.0578958932697525
-0.46228688985361	-0.114584932385888	-0.171845045030962	-0.0573248197408145
-0.457681558223016	-0.113443429944248	-0.170133113676619	-0.0567537462118764
-0.453076226592422	-0.112301927502607	-0.168421182322276	-0.0561826726829384
-0.448470894961827	-0.111160425060967	-0.166709250967933	-0.0556115991540004
-0.443865563331233	-0.110018922619327	-0.164997319613591	-0.0550405256250623
-0.439260231700639	-0.108877420177686	-0.163285388259248	-0.0544694520961243
-0.434654900070044	-0.107735917736046	-0.161573456904905	-0.0538983785671863
-0.43004956843945	-0.106594415294405	-0.159861525550562	-0.0533273050382482
-0.425444236808856	-0.105452912852765	-0.15814959419622	-0.0527562315093102
-0.420838905178262	-0.104311410411125	-0.156437662841877	-0.0521851579803722
-0.416233573547667	-0.103169907969484	-0.154725731487534	-0.0516140844514342
-0.411628241917073	-0.102028405527844	-0.153013800133192	-0.0510430109224961
-0.407022910286479	-0.100886903086203	-0.151301868778849	-0.0504719373935581
-0.402417578655885	-0.0997454006445631	-0.149589937424506	-0.0499008638646201
-0.39781224702529	-0.0986038982029227	-0.147878006070163	-0.049329790335682
-0.393206915394696	-0.0974623957612823	-0.146166074715821	-0.048758716806744
-0.388601583764102	-0.0963208933196419	-0.144454143361478	-0.048187643277806
-0.383996252133508	-0.0951793908780015	-0.142742212007135	-0.047616569748868
-0.379390920502913	-0.0940378884363612	-0.141030280652792	-0.0470454962199299
-0.374785588872319	-0.0928963859947208	-0.13931834929845	-0.0464744226909919
-0.370180257241725	-0.0917548835530804	-0.137606417944107	-0.0459033491620539
-0.36557492561113	-0.09061338111144	-0.135894486589764	-0.0453322756331158
-0.360969593980536	-0.0894718786697997	-0.134182555235421	-0.0447612021041778
-0.356364262349942	-0.0883303762281593	-0.132470623881079	-0.0441901285752398
-0.351758930719348	-0.0871888737865189	-0.130758692526736	-0.0436190550463018
-0.347153599088754	-0.0860473713448785	-0.129046761172393	-0.0430479815173637
-0.342548267458159	-0.0849058689032381	-0.12733482981805	-0.0424769079884257
-0.337942935827565	-0.0837643664615977	-0.125622898463708	-0.0419058344594877
-0.333337604196971	-0.0826228640199574	-0.123910967109365	-0.0413347609305497
-0.328732272566377	-0.081481361578317	-0.122199035755022	-0.0407636874016116
-0.324126940935782	-0.0803398591366766	-0.12048710440068	-0.0401926138726736
-0.319521609305188	-0.0791983566950362	-0.118775173046337	-0.0396215403437356
-0.314916277674594	-0.0780568542533958	-0.117063241691994	-0.0390504668147975
-0.310310946043999	-0.0769153518117554	-0.115351310337651	-0.0384793932858595
-0.305705614413405	-0.075773849370115	-0.113639378983309	-0.0379083197569215
-0.301100282782811	-0.0746323469284747	-0.111927447628966	-0.0373372462279835
-0.296494951152217	-0.0734908444868343	-0.110215516274623	-0.0367661726990454
-0.291889619521623	-0.0723493420451939	-0.10850358492028	-0.0361950991701074
-0.287284287891028	-0.0712078396035535	-0.106791653565938	-0.0356240256411694
-0.282678956260434	-0.0700663371619131	-0.105079722211595	-0.0350529521122313
-0.27807362462984	-0.0689248347202727	-0.103367790857252	-0.0344818785832933
-0.273468292999246	-0.0677833322786324	-0.101655859502909	-0.0339108050543553
-0.268862961368651	-0.066641829836992	-0.0999439281485667	-0.0333397315254173
-0.264257629738057	-0.0655003273953516	-0.098231996794224	-0.0327686579964792
-0.259652298107463	-0.0643588249537112	-0.0965200654398812	-0.0321975844675412
-0.255046966476868	-0.0632173225120708	-0.0948081340855385	-0.0316265109386032
-0.250441634846274	-0.0620758200704304	-0.0930962027311957	-0.0310554374096651
-0.24583630321568	-0.06093431762879	-0.091384271376853	-0.0304843638807271
-0.241230971585086	-0.0597928151871497	-0.0896723400225103	-0.0299132903517891
-0.236625639954491	-0.0586513127455093	-0.0879604086681676	-0.0293422168228511
-0.232020308323897	-0.0575098103038689	-0.0862484773138248	-0.028771143293913
-0.227414976693303	-0.0563683078622285	-0.0845365459594821	-0.028200069764975
-0.222809645062709	-0.0552268054205881	-0.0828246146051393	-0.027628996236037
-0.218204313432114	-0.0540853029789478	-0.0811126832507966	-0.0270579227070989
-0.21359898180152	-0.0529438005373074	-0.0794007518964539	-0.0264868491781609
-0.208993650170926	-0.051802298095667	-0.0776888205421112	-0.0259157756492229
-0.204388318540332	-0.0506607956540266	-0.0759768891877684	-0.0253447021202849
-0.199782986909737	-0.0495192932123862	-0.0742649578334257	-0.0247736285913468
-0.195177655279143	-0.0483777907707459	-0.0725530264790829	-0.0242025550624088
-0.190572323648549	-0.0472362883291055	-0.0708410951247402	-0.0236314815334708
-0.185966992017955	-0.0460947858874651	-0.0691291637703974	-0.0230604080045327
-0.18136166038736	-0.0449532834458247	-0.0674172324160548	-0.0224893344755947
-0.176756328756766	-0.0438117810041843	-0.065705301061712	-0.0219182609466567
-0.172150997126172	-0.042670278562544	-0.0639933697073693	-0.0213471874177187
-0.167545665495578	-0.0415287761209036	-0.0622814383530265	-0.0207761138887806
-0.162940333864983	-0.0403872736792632	-0.0605695069986838	-0.0202050403598426
-0.158335002234389	-0.0392457712376228	-0.058857575644341	-0.0196339668309045
-0.153729670603795	-0.0381042687959824	-0.0571456442899983	-0.0190628933019665
-0.149124338973201	-0.0369627663543421	-0.0554337129356556	-0.0184918197730285
-0.144519007342606	-0.0358212639127017	-0.0537217815813128	-0.0179207462440905
-0.139913675712012	-0.0346797614710613	-0.0520098502269701	-0.0173496727151525
-0.135308344081418	-0.0335382590294209	-0.0502979188726274	-0.0167785991862144
-0.130703012450823	-0.0323967565877805	-0.0485859875182846	-0.0162075256572764
-0.126097680820229	-0.0312552541461401	-0.0468740561639419	-0.0156364521283383
-0.121492349189635	-0.0301137517044998	-0.0451621248095992	-0.0150653785994003
-0.116887017559041	-0.0289722492628594	-0.0434501934552564	-0.0144943050704623
-0.112281685928447	-0.027830746821219	-0.0417382621009137	-0.0139232315415243
-0.107676354297852	-0.0266892443795786	-0.0400263307465709	-0.0133521580125862
-0.103071022667258	-0.0255477419379382	-0.0383143993922282	-0.0127810844836482
-0.0984656910366637	-0.0244062394962978	-0.0366024680378854	-0.0122100109547102
-0.0938603594060694	-0.0232647370546574	-0.0348905366835427	-0.0116389374257721
-0.0892550277754753	-0.0221232346130171	-0.0331786053292	-0.0110678638968341
-0.084649696144881	-0.0209817321713767	-0.0314666739748573	-0.0104967903678961
-0.0800443645142868	-0.0198402297297363	-0.0297547426205145	-0.00992571683895808
-0.0754390328836925	-0.0186987272880959	-0.0280428112661718	-0.00935464331002004
-0.0708337012530982	-0.0175572248464555	-0.026330879911829	-0.00878356978108201
-0.0662283696225039	-0.0164157224048151	-0.0246189485574863	-0.00821249625214398
-0.0616230379919098	-0.0152742199631748	-0.0229070172031436	-0.00764142272320597
-0.0570177063613155	-0.0141327175215344	-0.0211950858488009	-0.00707034919426794
-0.0524123747307212	-0.012991215079894	-0.0194831544944581	-0.00649927566532991
-0.047807043100127	-0.0118497126382536	-0.0177712231401154	-0.00592820213639187
-0.0432017114695327	-0.0107082101966132	-0.0160592917857726	-0.00535712860745384
-0.0385963798389384	-0.00956670775497284	-0.0143473604314299	-0.00478605507851581
-0.0339910482083441	-0.00842520531333245	-0.0126354290770871	-0.00421498154957778
-0.02938571657775	-0.00728370287169212	-0.0109234977227445	-0.00364390802063977
-0.0247803849471557	-0.00614220043005172	-0.00921156636840171	-0.00307283449170174
-0.0201750533165614	-0.00500069798841133	-0.00749963501405896	-0.0025017609627637
-0.0155697216859672	-0.00385919554677094	-0.00578770365971621	-0.00193068743382567
-0.0109643900553729	-0.00271769310513055	-0.00407577230537347	-0.00135961390488764
-0.00635905842477857	-0.00157619066349016	-0.00236384095103072	-0.000788540375949605
-0.00175372679418451	-0.000434688221849826	-0.000651909596688052	-0.0002174668470116
0.00285160483640978	0.000706814219790565	0.000353606681926433	0.0010600217576547
0.00745693646700407	0.00184831666143096	0.000924680210864466	0.00277195311199745
0.0120622680975984	0.00298981910307135	0.0014957537398025	0.00448388446634019
0.0166675997281927	0.00413132154471174	0.00206682726874053	0.00619581582068294
0.0212729313587869	0.00527282398635213	0.00263790079767857	0.00790774717502569
0.0258782629893812	0.00641432642799252	0.0032089743266166	0.00961967852936844
0.0304835946199753	0.00755582886963285	0.0037800478555546	0.0113316098837111
0.0350889262505696	0.00869733131127325	0.00435112138449264	0.0130435412380539
0.0396942578811639	0.00983883375291364	0.00492219491343067	0.0147554725923966
0.0442995895117582	0.010980336194554	0.0054932684423687	0.0164674039467394
0.0489049211423525	0.0121218386361944	0.00606434197130673	0.0181793353010821
0.0535102527729467	0.0132633410778348	0.00663541550024477	0.0198912666554249
0.0581155844035408	0.0144048435194751	0.00720648902918277	0.0216031980097675
0.0627209160341351	0.0155463459611155	0.00777756255812081	0.0233151293641103
0.0673262476647294	0.0166878484027559	0.00834863608705884	0.025027060718453
0.0719315792953237	0.0178293508443963	0.00891970961599687	0.0267389920727958
0.076536910925918	0.0189708532860367	0.0094907831449349	0.0284509234271385
0.0811422425565123	0.0201123557276771	0.0100618566738729	0.0301628547814813
0.0857475741871065	0.0212538581693175	0.010632930202811	0.031874786135824
0.0903529058177008	0.0223953606109579	0.011204003731749	0.0335867174901668
0.0949582374482951	0.0235368630525983	0.011775077260687	0.0352986488445095
0.0995635690788894	0.0246783654942387	0.0123461507896251	0.0370105801988523
0.104168900709483	0.0258198679358789	0.012917224318563	0.0387225115531948
0.108774232340078	0.0269613703775193	0.0134882978475011	0.0404344429075376
0.113379563970672	0.0281028728191597	0.0140593713764391	0.0421463742618803
0.117984895601266	0.0292443752608001	0.0146304449053771	0.0438583056162231
0.12259022723186	0.0303858777024405	0.0152015184343152	0.0455702369705658
0.127195558862455	0.0315273801440809	0.0157725919632532	0.0472821683249086
0.131800890493049	0.0326688825857213	0.0163436654921912	0.0489940996792513
0.136406222123643	0.0338103850273617	0.0169147390211293	0.0507060310335941
0.141011553754238	0.0349518874690021	0.0174858125500673	0.0524179623879368
0.145616885384832	0.0360933899106425	0.0180568860790053	0.0541298937422796
0.150222217015426	0.0372348923522829	0.0186279596079434	0.0558418250966223
0.15482754864602	0.0383763947939232	0.0191990331368814	0.0575537564509651
0.159432880276615	0.0395178972355636	0.0197701066658194	0.0592656878053078
0.164038211907209	0.0406593996772039	0.0203411801947574	0.0609776191596504
0.168643543537803	0.0418009021188443	0.0209122537236955	0.0626895505139932
0.173248875168397	0.0429424045604847	0.0214833272526335	0.0644014818683359
0.177854206798991	0.0440839070021251	0.0220544007815715	0.0661134132226786
0.182459538429586	0.0452254094437655	0.0226254743105096	0.0678253445770214
0.18706487006018	0.0463669118854059	0.0231965478394476	0.0695372759313642
0.191670201690774	0.0475084143270463	0.0237676213683856	0.0712492072857069
0.196275533321369	0.0486499167686867	0.0243386948973237	0.0729611386400496
0.200880864951963	0.049791419210327	0.0249097684262617	0.0746730699943924
0.205486196582557	0.0509329216519674	0.0254808419551997	0.0763850013487351
0.210091528213151	0.0520744240936078	0.0260519154841377	0.0780969327030779
0.214696859843746	0.0532159265352482	0.0266229890130758	0.0798088640574206
0.21930219147434	0.0543574289768886	0.0271940625420138	0.0815207954117634
0.223907523104934	0.055498931418529	0.0277651360709519	0.0832327267661061
0.228512854735528	0.0566404338601693	0.0283362095998898	0.0849446581204487
0.233118186366122	0.0577819363018097	0.0289072831288279	0.0866565894747915
0.237723517996717	0.0589234387434501	0.0294783566577659	0.0883685208291342
0.242328849627311	0.0600649411850904	0.0300494301867039	0.090080452183477
0.246934181257905	0.0612064436267308	0.030620503715642	0.0917923835378197
0.2515395128885	0.0623479460683712	0.03119157724458	0.0935043148921625
0.256144844519094	0.0634894485100116	0.031762650773518	0.0952162462465052
0.260750176149688	0.064630950951652	0.0323337243024561	0.096928177600848
0.265355507780282	0.0657724533932924	0.0329047978313941	0.0986401089551907
0.269960839410877	0.0669139558349328	0.0334758713603321	0.100352040309533
0.274566171041471	0.0680554582765732	0.0340469448892701	0.102063971663876
0.279171502672065	0.0691969607182136	0.0346180184182082	0.103775903018219
0.28377683430266	0.070338463159854	0.0351890919471462	0.105487834372562
0.288382165933253	0.0714799656014942	0.0357601654760842	0.107199765726904
0.292987497563848	0.0726214680431346	0.0363312390050222	0.108911697081247
0.297592829194442	0.073762970484775	0.0369023125339603	0.11062362843559
0.302198160825036	0.0749044729264154	0.0374733860628983	0.112335559789933
0.306803492455631	0.0760459753680558	0.0380444595918363	0.114047491144275
0.311408824086225	0.0771874778096962	0.0386155331207744	0.115759422498618
0.316014155716819	0.0783289802513366	0.0391866066497124	0.117471353852961
0.320619487347414	0.079470482692977	0.0397576801786504	0.119183285207304
0.325224818978008	0.0806119851346174	0.0403287537075885	0.120895216561646
0.329830150608602	0.0817534875762578	0.0408998272365265	0.122607147915989
0.334435482239196	0.0828949900178982	0.0414709007654645	0.124319079270332
0.339040813869791	0.0840364924595386	0.0420419742944026	0.126031010624675
0.343646145500385	0.0851779949011789	0.0426130478233406	0.127742941979017
0.348251477130979	0.0863194973428192	0.0431841213522786	0.12945487333336
0.352856808761573	0.0874609997844596	0.0437551948812166	0.131166804687703
0.357462140392167	0.0886025022261	0.0443262684101546	0.132878736042045
0.362067472022762	0.0897440046677404	0.0448973419390927	0.134590667396388
0.366672803653356	0.0908855071093808	0.0454684154680307	0.136302598750731
0.37127813528395	0.0920270095510212	0.0460394889969687	0.138014530105074
0.375883466914545	0.0931685119926616	0.0466105625259068	0.139726461459416
0.380488798545139	0.094310014434302	0.0471816360548448	0.141438392813759
0.385094130175733	0.0954515168759423	0.0477527095837828	0.143150324168102
0.389699461806327	0.0965930193175827	0.0483237831127209	0.144862255522445
0.394304793436922	0.0977345217592231	0.0488948566416589	0.146574186876787
0.398910125067516	0.0988760242008635	0.0494659301705969	0.14828611823113
0.40351545669811	0.100017526642504	0.050037003699535	0.149998049585473
0.408120788328704	0.101159029084144	0.0506080772284729	0.151709980939815
0.412726119959298	0.102300531525785	0.051179150757411	0.153421912294158
0.417331451589893	0.103442033967425	0.051750224286349	0.155133843648501
0.421936783220487	0.104583536409065	0.052321297815287	0.156845775002844
0.426542114851081	0.105725038850706	0.0528923713442251	0.158557706357186
0.431147446481676	0.106866541292346	0.0534634448731631	0.160269637711529
0.43575277811227	0.108008043733987	0.0540345184021011	0.161981569065872
0.440358109742864	0.109149546175627	0.0546055919310392	0.163693500420215
0.444963441373458	0.110291048617267	0.0551766654599772	0.165405431774557
0.449568773004053	0.111432551058908	0.0557477389889152	0.1671173631289
0.454174104634647	0.112574053500548	0.0563188125178533	0.168829294483243
0.458779436265241	0.113715555942188	0.0568898860467913	0.170541225837586
0.463384767895836	0.114857058383829	0.0574609595757293	0.172253157191928
0.467990099526429	0.115998560825469	0.0580320331046673	0.173965088546271
0.472595431157024	0.11714006326711	0.0586031066336053	0.175677019900614
0.477200762787618	0.11828156570875	0.0591741801625434	0.177388951254956
0.481806094418212	0.11942306815039	0.0597452536914814	0.179100882609299
0.486411426048807	0.120564570592031	0.0603163272204194	0.180812813963642
0.491016757679401	0.121706073033671	0.0608874007493575	0.182524745317985
0.495622089309995	0.122847575475311	0.0614584742782955	0.184236676672327
0.500227420940589	0.123989077916952	0.0620295478072335	0.18594860802667
0.504832752571184	0.125130580358592	0.0626006213361716	0.187660539381013
0.509438084201778	0.126272082800233	0.0631716948651096	0.189372470735356
0.514043415832372	0.127413585241873	0.0637427683940476	0.191084402089699
0.518648747462967	0.128555087683513	0.0643138419229857	0.192796333444041
0.523254079093561	0.129696590125154	0.0648849154519237	0.194508264798384
0.527859410724155	0.130838092566794	0.0654559889808617	0.196220196152727
0.532464742354749	0.131979595008435	0.0660270625097997	0.197932127507069
0.537070073985343	0.133121097450075	0.0665981360387378	0.199644058861412
0.541675405615938	0.134262599891715	0.0671692095676758	0.201355990215755
0.546280737246532	0.135404102333356	0.0677402830966138	0.203067921570098
0.550886068877126	0.136545604774996	0.0683113566255519	0.20477985292444
0.555491400507721	0.137687107216636	0.0688824301544899	0.206491784278783
0.560096732138315	0.138828609658277	0.0694535036834279	0.208203715633126
0.564702063768909	0.139970112099917	0.0700245772123659	0.209915646987469
0.569307395399503	0.141111614541558	0.070595650741304	0.211627578341811
0.573912727030098	0.142253116983198	0.071166724270242	0.213339509696154
0.578518058660692	0.143394619424838	0.07173779779918	0.215051441050497
0.583123390291286	0.144536121866479	0.0723088713281181	0.21676337240484
0.58772872192188	0.145677624308119	0.0728799448570561	0.218475303759182
0.592334053552474	0.146819126749759	0.0734510183859941	0.220187235113525
0.596939385183069	0.1479606291914	0.0740220919149321	0.221899166467868
0.601544716813663	0.14910213163304	0.0745931654438702	0.22361109782221
0.606150048444257	0.150243634074681	0.0751642389728082	0.225323029176553
0.610755380074852	0.151385136516321	0.0757353125017462	0.227034960530896
0.615360711705446	0.152526638957961	0.0763063860306843	0.228746891885239
0.61996604333604	0.153668141399602	0.0768774595596223	0.230458823239581
0.624571374966634	0.154809643841242	0.0774485330885603	0.232170754593924
0.629176706597229	0.155951146282883	0.0780196066174984	0.233882685948267
0.633782038227823	0.157092648724523	0.0785906801464364	0.23559461730261
0.638387369858417	0.158234151166163	0.0791617536753744	0.237306548656952
0.642992701489012	0.159375653607804	0.0797328272043124	0.239018480011295
0.647598033119605	0.160517156049444	0.0803039007332504	0.240730411365638
0.6522033647502	0.161658658491084	0.0808749742621885	0.24244234271998
0.656808696380794	0.162800160932725	0.0814460477911265	0.244154274074323
0.661414028011388	0.163941663374365	0.0820171213200645	0.245866205428666
0.666019359641983	0.165083165816006	0.0825881948490026	0.247578136783009
0.670624691272577	0.166224668257646	0.0831592683779406	0.249290068137351
0.675230022903171	0.167366170699286	0.0837303419068786	0.251001999491694
0.679835354533765	0.168507673140927	0.0843014154358167	0.252713930846037
0.68444068616436	0.169649175582567	0.0848724889647547	0.25442586220038
0.689046017794954	0.170790678024208	0.0854435624936927	0.256137793554722
0.693651349425548	0.171932180465848	0.0860146360226308	0.257849724909065
0.698256681056143	0.173073682907488	0.0865857095515688	0.259561656263408
0.702862012686737	0.174215185349129	0.0871567830805068	0.261273587617751
0.707467344317331	0.175356687790769	0.0877278566094449	0.262985518972093
0.712072675947925	0.176498190232409	0.0882989301383828	0.264697450326436
0.716678007578519	0.17763969267405	0.0888700036673209	0.266409381680779
0.721283339209114	0.17878119511569	0.0894410771962589	0.268121313035122
0.725888670839708	0.179922697557331	0.0900121507251969	0.269833244389464
0.730494002470302	0.181064199998971	0.090583224254135	0.271545175743807
0.735099334100896	0.182205702440611	0.091154297783073	0.27325710709815
0.739704665731491	0.183347204882252	0.091725371312011	0.274969038452493
0.744309997362085	0.184488707323892	0.0922964448409491	0.276680969806835
0.748915328992679	0.185630209765533	0.0928675183698871	0.278392901161178
0.753520660623274	0.186771712207173	0.0934385918988251	0.280104832515521
0.758125992253868	0.187913214648813	0.0940096654277632	0.281816763869864
0.762731323884462	0.189054717090454	0.0945807389567012	0.283528695224206
0.767336655515056	0.190196219532094	0.0951518124856392	0.285240626578549
0.77194198714565	0.191337721973734	0.0957228860145772	0.286952557932892
0.776547318776245	0.192479224415375	0.0962939595435152	0.288664489287234
0.781152650406839	0.193620726857015	0.0968650330724533	0.290376420641577
0.785757982037433	0.194762229298656	0.0974361066013913	0.29208835199592
0.790363313668027	0.195903731740296	0.0980071801303293	0.293800283350263
0.794968645298622	0.197045234181936	0.0985782536592674	0.295512214704605
0.799573976929216	0.198186736623577	0.0991493271882054	0.297224146058948
0.80417930855981	0.199328239065217	0.0997204007171434	0.298936077413291
0.808784640190405	0.200469741506858	0.100291474246081	0.300648008767634
0.813389971820999	0.201611243948498	0.10086254777502	0.302359940121976
0.817995303451593	0.202752746390138	0.101433621303958	0.304071871476319
0.822600635082188	0.203894248831779	0.102004694832896	0.305783802830662
0.827205966712782	0.205035751273419	0.102575768361834	0.307495734185005
0.831811298343376	0.206177253715059	0.103146841890772	0.309207665539347
0.83641662997397	0.2073187561567	0.10371791541971	0.31091959689369
0.841021961604564	0.20846025859834	0.104288988948648	0.312631528248033
0.845627293235159	0.209601761039981	0.104860062477586	0.314343459602375
0.850232624865753	0.210743263481621	0.105431136006524	0.316055390956718
0.854837956496347	0.211884765923261	0.106002209535462	0.317767322311061
0.859443288126941	0.213026268364902	0.1065732830644	0.319479253665404
0.864048619757536	0.214167770806542	0.107144356593338	0.321191185019746
0.86865395138813	0.215309273248182	0.107715430122276	0.322903116374089
0.873259283018724	0.216450775689823	0.108286503651214	0.324615047728432
0.877864614649319	0.217592278131463	0.108857577180152	0.326326979082775
0.882469946279913	0.218733780573104	0.10942865070909	0.328038910437117
0.887075277910507	0.219875283014744	0.109999724238028	0.32975084179146
0.891680609541101	0.221016785456384	0.110570797766966	0.331462773145803
0.896285941171695	0.222158287898025	0.111141871295904	0.333174704500146
0.90089127280229	0.223299790339665	0.111712944824842	0.334886635854488
0.905496604432884	0.224441292781306	0.11228401835378	0.336598567208831
0.910101936063478	0.225582795222946	0.112855091882718	0.338310498563174
0.914707267694072	0.226724297664586	0.113426165411656	0.340022429917516
0.919312599324667	0.227865800106227	0.113997238940594	0.341734361271859
0.923917930955261	0.229007302547867	0.114568312469532	0.343446292626202
0.928523262585855	0.230148804989507	0.11513938599847	0.345158223980545
0.93312859421645	0.231290307431148	0.115710459527408	0.346870155334887
0.937733925847044	0.232431809872788	0.116281533056346	0.34858208668923
0.942339257477638	0.233573312314429	0.116852606585284	0.350294018043573
0.946944589108232	0.234714814756069	0.117423680114222	0.352005949397916
0.951549920738826	0.235856317197709	0.11799475364316	0.353717880752258
0.956155252369421	0.23699781963935	0.118565827172098	0.355429812106601
0.960760584000015	0.23813932208099	0.119136900701036	0.357141743460944
0.965365915630609	0.23928082452263	0.119707974229974	0.358853674815287
0.969971247261203	0.240422326964271	0.120279047758912	0.360565606169629
0.974576578891798	0.241563829405911	0.12085012128785	0.362277537523972
0.979181910522392	0.242705331847552	0.121421194816789	0.363989468878315
0.983787242152986	0.243846834289192	0.121992268345727	0.365701400232658
0.988392573783581	0.244988336730832	0.122563341874665	0.367413331587
0.992997905414175	0.246129839172473	0.123134415403603	0.369125262941343
0.997603237044769	0.247271341614113	0.123705488932541	0.370837194295686
1.00220856867536	0.248412844055754	0.124276562461479	0.372549125650029
1.00681390030596	0.249554346497394	0.124847635990417	0.374261057004371
1.01141923193655	0.250695848939034	0.125418709519355	0.375972988358714
1.01602456356715	0.251837351380675	0.125989783048293	0.377684919713057
1.02062989519774	0.252978853822315	0.126560856577231	0.379396851067399
1.02523522682833	0.254120356263955	0.127131930106169	0.381108782421742
1.02984055845893	0.255261858705596	0.127703003635107	0.382820713776085
1.03444589008952	0.256403361147236	0.128274077164045	0.384532645130428
1.03905122172012	0.257544863588877	0.128845150692983	0.38624457648477
1.04365655335071	0.258686366030517	0.129416224221921	0.387956507839113
1.04826188498131	0.259827868472157	0.129987297750859	0.389668439193456
1.0528672166119	0.260969370913798	0.130558371279797	0.391380370547799
1.05747254824249	0.262110873355438	0.131129444808735	0.393092301902141
1.06207787987309	0.263252375797079	0.131700518337673	0.394804233256484
1.06668321150368	0.264393878238719	0.132271591866611	0.396516164610827
1.07128854313428	0.265535380680359	0.132842665395549	0.398228095965169
1.07589387476487	0.266676883122	0.133413738924487	0.399940027319512
1.08049920639547	0.26781838556364	0.133984812453425	0.401651958673855
1.08510453802606	0.26895988800528	0.134555885982363	0.403363890028198
1.08970986965665	0.270101390446921	0.135126959511301	0.40507582138254
1.09431520128725	0.271242892888561	0.135698033040239	0.406787752736883
1.09892053291784	0.272384395330202	0.136269106569177	0.408499684091226
1.10352586454844	0.273525897771842	0.136840180098115	0.410211615445569
1.10813119617903	0.274667400213482	0.137411253627053	0.411923546799911
1.11273652780963	0.275808902655123	0.137982327155991	0.413635478154254
1.11734185944022	0.276950405096763	0.138553400684929	0.415347409508597
1.12194719107081	0.278091907538404	0.139124474213867	0.41705934086294
1.12655252270141	0.279233409980044	0.139695547742805	0.418771272217282
1.131157854332	0.280374912421684	0.140266621271743	0.420483203571625
1.1357631859626	0.281516414863325	0.140837694800681	0.422195134925968
1.14036851759319	0.282657917304965	0.14140876832962	0.42390706628031
1.14497384922379	0.283799419746605	0.141979841858558	0.425618997634653
1.14957918085438	0.284940922188246	0.142550915387496	0.427330928988996
1.15418451248497	0.286082424629886	0.143121988916434	0.429042860343339
1.15878984411557	0.287223927071527	0.143693062445372	0.430754791697681
1.16339517574616	0.288365429513167	0.14426413597431	0.432466723052024
1.16800050737676	0.289506931954807	0.144835209503248	0.434178654406367
1.17260583900735	0.290648434396448	0.145406283032186	0.43589058576071
1.17721117063795	0.291789936838088	0.145977356561124	0.437602517115052
1.18181650226854	0.292931439279729	0.146548430090062	0.439314448469395
1.18642183389913	0.294072941721369	0.147119503619	0.441026379823738
1.19102716552973	0.295214444163009	0.147690577147938	0.442738311178081
1.19563249716032	0.29635594660465	0.148261650676876	0.444450242532423
1.20023782879092	0.29749744904629	0.148832724205814	0.446162173886766
1.20484316042151	0.29863895148793	0.149403797734752	0.447874105241109
1.2094484920521	0.299780453929571	0.14997487126369	0.449586036595452
1.2140538236827	0.300921956371211	0.150545944792628	0.451297967949794
1.21865915531329	0.302063458812852	0.151117018321566	0.453009899304137
1.22326448694389	0.303204961254492	0.151688091850504	0.45472183065848
1.22786981857448	0.304346463696132	0.152259165379442	0.456433762012823
1.23247515020508	0.305487966137773	0.15283023890838	0.458145693367165
1.23708048183567	0.306629468579413	0.153401312437318	0.459857624721508
1.24168581346626	0.307770971021053	0.153972385966256	0.461569556075851
1.24629114509686	0.308912473462694	0.154543459495194	0.463281487430194
1.25089647672745	0.310053975904334	0.155114533024132	0.464993418784536
1.25550180835805	0.311195478345975	0.15568560655307	0.466705350138879
1.26010713998864	0.312336980787615	0.156256680082008	0.468417281493222
1.26471247161924	0.313478483229255	0.156827753610946	0.470129212847564
1.26931780324983	0.314619985670896	0.157398827139884	0.471841144201907
1.27392313488042	0.315761488112536	0.157969900668822	0.47355307555625
1.27852846651102	0.316902990554177	0.15854097419776	0.475265006910593
1.28313379814161	0.318044492995817	0.159112047726698	0.476976938264935
1.28773912977221	0.319185995437457	0.159683121255636	0.478688869619278
1.2923444614028	0.320327497879098	0.160254194784575	0.480400800973621
1.2969497930334	0.321469000320738	0.160825268313512	0.482112732327964
1.30155512466399	0.322610502762378	0.161396341842451	0.483824663682306
1.30616045629458	0.323752005204019	0.161967415371389	0.485536595036649
1.31076578792518	0.324893507645659	0.162538488900327	0.487248526390992
1.31537111955577	0.3260350100873	0.163109562429265	0.488960457745334
1.31997645118637	0.32717651252894	0.163680635958203	0.490672389099677
1.32458178281696	0.32831801497058	0.164251709487141	0.49238432045402
1.32918711444756	0.329459517412221	0.164822783016079	0.494096251808363
1.33379244607815	0.330601019853861	0.165393856545017	0.495808183162705
1.33839777770874	0.331742522295501	0.165964930073955	0.497520114517048
1.34300310933934	0.332884024737142	0.166536003602893	0.499232045871391
1.34760844096993	0.334025527178782	0.167107077131831	0.500943977225734
1.35221377260053	0.335167029620423	0.167678150660769	0.502655908580076
1.35681910423112	0.336308532062063	0.168249224189707	0.504367839934419
1.36142443586172	0.337450034503703	0.168820297718645	0.506079771288762
1.36602976749231	0.338591536945344	0.169391371247583	0.507791702643105
1.3706350991229	0.339733039386984	0.169962444776521	0.509503633997447
1.3752404307535	0.340874541828624	0.170533518305459	0.51121556535179
1.37984576238409	0.342016044270265	0.171104591834397	0.512927496706133
1.38445109401469	0.343157546711905	0.171675665363335	0.514639428060476
1.38905642564528	0.344299049153546	0.172246738892273	0.516351359414818
1.39366175727587	0.345440551595186	0.172817812421211	0.518063290769161
1.39826708890647	0.346582054036826	0.173388885950149	0.519775222123504
1.40287242053706	0.347723556478467	0.173959959479087	0.521487153477847
1.40747775216766	0.348865058920107	0.174531033008025	0.523199084832189
1.41208308379825	0.350006561361748	0.175102106536963	0.524911016186532
1.41668841542885	0.351148063803388	0.175673180065901	0.526622947540875
1.42129374705944	0.352289566245028	0.176244253594839	0.528334878895217
1.42589907869003	0.353431068686669	0.176815327123777	0.53004681024956
1.43050441032063	0.354572571128309	0.177386400652715	0.531758741603903
1.43510974195122	0.355714073569949	0.177957474181653	0.533470672958246
1.43971507358182	0.35685557601159	0.178528547710591	0.535182604312588
1.44432040521241	0.35799707845323	0.179099621239529	0.536894535666931
1.44892573684301	0.359138580894871	0.179670694768467	0.538606467021274
1.4535310684736	0.360280083336511	0.180241768297405	0.540318398375617
1.45813640010419	0.361421585778151	0.180812841826343	0.542030329729959
1.46274173173479	0.362563088219792	0.181383915355282	0.543742261084302
1.46734706336538	0.363704590661432	0.18195498888422	0.545454192438645
1.47195239499598	0.364846093103073	0.182526062413158	0.547166123792988
1.47655772662657	0.365987595544713	0.183097135942096	0.54887805514733
1.48116305825717	0.367129097986353	0.183668209471034	0.550589986501673
1.48576838988776	0.368270600427994	0.184239282999972	0.552301917856016
1.49037372151835	0.369412102869634	0.18481035652891	0.554013849210359
1.49497905314895	0.370553605311274	0.185381430057848	0.555725780564701
1.49958438477954	0.371695107752915	0.185952503586786	0.557437711919044
1.50418971641014	0.372836610194555	0.186523577115724	0.559149643273387
1.50879504804073	0.373978112636196	0.187094650644662	0.560861574627729
1.51340037967133	0.375119615077836	0.1876657241736	0.562573505982072
1.51800571130192	0.376261117519476	0.188236797702538	0.564285437336415
1.52261104293251	0.377402619961117	0.188807871231476	0.565997368690758
1.52721637456311	0.378544122402757	0.189378944760414	0.5677093000451
1.5318217061937	0.379685624844398	0.189950018289352	0.569421231399443
1.5364270378243	0.380827127286038	0.19052109181829	0.571133162753786
1.54103236945489	0.381968629727678	0.191092165347228	0.572845094108129
1.54563770108549	0.383110132169319	0.191663238876166	0.574557025462471
1.55024303271608	0.384251634610959	0.192234312405104	0.576268956816814
1.55484836434667	0.385393137052599	0.192805385934042	0.577980888171157
1.55945369597727	0.38653463949424	0.19337645946298	0.5796928195255
1.56405902760786	0.38767614193588	0.193947532991918	0.581404750879842
1.56866435923846	0.388817644377521	0.194518606520856	0.583116682234185
1.57326969086905	0.389959146819161	0.195089680049794	0.584828613588528
1.57787502249965	0.391100649260801	0.195660753578732	0.58654054494287
1.58248035413024	0.392242151702442	0.19623182710767	0.588252476297213
1.58708568576083	0.393383654144082	0.196802900636608	0.589964407651556
1.59169101739143	0.394525156585723	0.197373974165546	0.591676339005899
1.59629634902202	0.395666659027363	0.197945047694484	0.593388270360241
1.60090168065262	0.396808161469003	0.198516121223422	0.595100201714584
1.60550701228321	0.397949663910644	0.19908719475236	0.596812133068927
1.61011234391381	0.399091166352284	0.199658268281298	0.59852406442327
1.6147176755444	0.400232668793924	0.200229341810237	0.600235995777612
1.61932300717499	0.401374171235565	0.200800415339175	0.601947927131955
1.62392833880559	0.402515673677205	0.201371488868112	0.603659858486298
1.62853367043618	0.403657176118846	0.201942562397051	0.605371789840641
1.63313900206678	0.404798678560486	0.202513635925989	0.607083721194983
1.63774433369737	0.405940181002126	0.203084709454927	0.608795652549326
1.64234966532796	0.407081683443767	0.203655782983865	0.610507583903669
1.64695499695856	0.408223185885407	0.204226856512803	0.612219515258012
1.65156032858915	0.409364688327048	0.204797930041741	0.613931446612354
1.65616566021975	0.410506190768688	0.205369003570679	0.615643377966697
1.66077099185034	0.411647693210328	0.205940077099617	0.61735530932104
1.66537632348094	0.412789195651969	0.206511150628555	0.619067240675383
1.66998165511153	0.413930698093609	0.207082224157493	0.620779172029725
1.67458698674212	0.415072200535249	0.207653297686431	0.622491103384068
1.67919231837272	0.41621370297689	0.208224371215369	0.624203034738411
1.68379765000331	0.41735520541853	0.208795444744307	0.625914966092753
1.68840298163391	0.418496707860171	0.209366518273245	0.627626897447096
1.6930083132645	0.419638210301811	0.209937591802183	0.629338828801439
1.6976136448951	0.420779712743451	0.210508665331121	0.631050760155782
1.70221897652569	0.421921215185092	0.211079738860059	0.632762691510124
1.70682430815628	0.423062717626732	0.211650812388997	0.634474622864467
1.71142963978688	0.424204220068372	0.212221885917935	0.63618655421881
1.71603497141747	0.425345722510013	0.212792959446873	0.637898485573153
1.72064030304807	0.426487224951653	0.213364032975811	0.639610416927495
1.72524563467866	0.427628727393294	0.213935106504749	0.641322348281838
1.72985096630926	0.428770229834934	0.214506180033687	0.643034279636181
1.73445629793985	0.429911732276574	0.215077253562625	0.644746210990524
1.73906162957044	0.431053234718215	0.215648327091563	0.646458142344866
1.74366696120104	0.432194737159855	0.216219400620501	0.648170073699209
1.74827229283163	0.433336239601495	0.216790474149439	0.649882005053552
1.75287762446223	0.434477742043136	0.217361547678377	0.651593936407894
1.75748295609282	0.435619244484776	0.217932621207315	0.653305867762237
1.76208828772342	0.436760746926417	0.218503694736253	0.65501779911658
1.76669361935401	0.437902249368057	0.219074768265191	0.656729730470923
1.7712989509846	0.439043751809697	0.219645841794129	0.658441661825265
1.7759042826152	0.440185254251338	0.220216915323068	0.660153593179608
1.78050961424579	0.441326756692978	0.220787988852006	0.661865524533951
1.78511494587639	0.442468259134619	0.221359062380944	0.663577455888294
1.78972027750698	0.443609761576259	0.221930135909882	0.665289387242636
1.79432560913758	0.444751264017899	0.22250120943882	0.667001318596979
1.79893094076817	0.44589276645954	0.223072282967758	0.668713249951322
1.80353627239876	0.44703426890118	0.223643356496696	0.670425181305665
1.80814160402936	0.44817577134282	0.224214430025634	0.672137112660007
1.81274693565995	0.449317273784461	0.224785503554572	0.67384904401435
1.81735226729055	0.450458776226101	0.22535657708351	0.675560975368693
1.82195759892114	0.451600278667742	0.225927650612448	0.677272906723036
1.82656293055174	0.452741781109382	0.226498724141386	0.678984838077378
1.83116826218233	0.453883283551022	0.227069797670324	0.680696769431721
1.83577359381292	0.455024785992663	0.227640871199262	0.682408700786064
1.84037892544352	0.456166288434303	0.2282119447282	0.684120632140407
1.84498425707411	0.457307790875944	0.228783018257138	0.685832563494749
1.84958958870471	0.458449293317584	0.229354091786076	0.687544494849092
1.8541949203353	0.459590795759224	0.229925165315014	0.689256426203435
1.85880025196589	0.460732298200865	0.230496238843952	0.690968357557777
1.86340558359649	0.461873800642505	0.23106731237289	0.69268028891212
1.86801091522708	0.463015303084145	0.231638385901828	0.694392220266463
1.87261624685768	0.464156805525786	0.232209459430766	0.696104151620806
1.87722157848827	0.465298307967426	0.232780532959704	0.697816082975148
1.88182691011887	0.466439810409067	0.233351606488642	0.699528014329491
1.88643224174946	0.467581312850707	0.23392268001758	0.701239945683834
1.89103757338005	0.468722815292347	0.234493753546518	0.702951877038177
1.89564290501065	0.469864317733988	0.235064827075456	0.704663808392519
1.90024823664124	0.471005820175628	0.235635900604394	0.706375739746862
1.90485356827184	0.472147322617269	0.236206974133332	0.708087671101205
1.90945889990243	0.473288825058909	0.23677804766227	0.709799602455548
1.91406423153303	0.474430327500549	0.237349121191208	0.71151153380989
1.91866956316362	0.47557182994219	0.237920194720146	0.713223465164233
1.92327489479421	0.47671333238383	0.238491268249084	0.714935396518576
1.92788022642481	0.47785483482547	0.239062341778022	0.716647327872918
1.9324855580554	0.478996337267111	0.23963341530696	0.718359259227261
1.937090889686	0.480137839708751	0.240204488835898	0.720071190581604
1.94169622131659	0.481279342150392	0.240775562364837	0.721783121935947
1.94630155294719	0.482420844592032	0.241346635893775	0.723495053290289
1.95090688457778	0.483562347033672	0.241917709422713	0.725206984644632
1.95551221620837	0.484703849475313	0.242488782951651	0.726918915998975
1.96011754783897	0.485845351916953	0.243059856480589	0.728630847353318
1.96472287946956	0.486986854358594	0.243630930009527	0.73034277870766
1.96932821110016	0.488128356800234	0.244202003538465	0.732054710062003
1.97393354273075	0.489269859241874	0.244773077067403	0.733766641416346
1.97853887436135	0.490411361683515	0.245344150596341	0.735478572770689
1.98314420599194	0.491552864125155	0.245915224125279	0.737190504125031
1.98774953762253	0.492694366566795	0.246486297654217	0.738902435479374
1.99235486925313	0.493835869008436	0.247057371183155	0.740614366833717
1.99696020088372	0.494977371450076	0.247628444712093	0.742326298188059
2.00156553251432	0.496118873891716	0.248199518241031	0.744038229542402
2.00617086414491	0.497260376333357	0.248770591769969	0.745750160896745
2.01077619577551	0.498401878774997	0.249341665298907	0.747462092251088
2.0153815274061	0.499543381216638	0.249912738827845	0.749174023605431
2.01998685903669	0.500684883658278	0.250483812356783	0.750885954959773
2.02459219066729	0.501826386099919	0.251054885885721	0.752597886314116
2.02919752229788	0.502967888541559	0.251625959414659	0.754309817668459
2.03380285392848	0.504109390983199	0.252197032943597	0.756021749022802
2.03840818555907	0.50525089342484	0.252768106472535	0.757733680377144
2.04301351718966	0.50639239586648	0.253339180001473	0.759445611731487
2.04761884882026	0.50753389830812	0.253910253530411	0.76115754308583
2.05222418045085	0.508675400749761	0.254481327059349	0.762869474440172
2.05682951208145	0.509816903191401	0.255052400588287	0.764581405794515
2.06143484371204	0.510958405633042	0.255623474117225	0.766293337148858
2.06604017534264	0.512099908074682	0.256194547646163	0.768005268503201
2.07064550697323	0.513241410516322	0.256765621175101	0.769717199857543
2.07525083860383	0.514382912957963	0.257336694704039	0.771429131211886
2.07985617023442	0.515524415399603	0.257907768232977	0.773141062566229
2.08446150186501	0.516665917841243	0.258478841761915	0.774852993920571
2.08906683349561	0.517807420282884	0.259049915290853	0.776564925274914
2.0936721651262	0.518948922724524	0.259620988819792	0.778276856629257
2.0982774967568	0.520090425166165	0.260192062348729	0.7799887879836
2.10288282838739	0.521231927607805	0.260763135877668	0.781700719337943
2.10748816001798	0.522373430049445	0.261334209406606	0.783412650692285
2.11209349164858	0.523514932491086	0.261905282935544	0.785124582046628
2.11669882327917	0.524656434932726	0.262476356464482	0.786836513400971
2.12130415490977	0.525797937374367	0.26304742999342	0.788548444755314
2.12590948654036	0.526939439816007	0.263618503522358	0.790260376109656
2.13051481817096	0.528080942257647	0.264189577051296	0.791972307463999
2.13512014980155	0.529222444699288	0.264760650580234	0.793684238818342
2.13972548143214	0.530363947140928	0.265331724109172	0.795396170172684
2.14433081306274	0.531505449582569	0.26590279763811	0.797108101527027
2.14893614469333	0.532646952024209	0.266473871167048	0.79882003288137
2.15354147632393	0.533788454465849	0.267044944695986	0.800531964235713
2.15814680795452	0.53492995690749	0.267616018224924	0.802243895590055
2.16275213958512	0.53607145934913	0.268187091753862	0.803955826944398
2.16735747121571	0.53721296179077	0.2687581652828	0.805667758298741
2.1719628028463	0.538354464232411	0.269329238811738	0.807379689653084
2.1765681344769	0.539495966674051	0.269900312340676	0.809091621007426
2.18117346610749	0.540637469115692	0.270471385869614	0.810803552361769
2.18577879773809	0.541778971557332	0.271042459398552	0.812515483716112
2.19038412936868	0.542920473998972	0.27161353292749	0.814227415070454
2.19498946099928	0.544061976440613	0.272184606456428	0.815939346424797
2.19959479262987	0.545203478882253	0.272755679985366	0.81765127777914
2.20420012426046	0.546344981323893	0.273326753514304	0.819363209133483
2.20880545589106	0.547486483765534	0.273897827043242	0.821075140487825
2.21341078752165	0.548627986207174	0.27446890057218	0.822787071842168
2.21801611915225	0.549769488648815	0.275039974101118	0.824499003196511
2.22262145078284	0.550910991090455	0.275611047630056	0.826210934550854
2.22722678241344	0.552052493532095	0.276182121158994	0.827922865905196
2.23183211404403	0.553193995973736	0.276753194687932	0.829634797259539
2.23643744567462	0.554335498415376	0.27732426821687	0.831346728613882
2.24104277730522	0.555477000857017	0.277895341745808	0.833058659968225
2.24564810893581	0.556618503298657	0.278466415274746	0.834770591322567
2.25025344056641	0.557760005740297	0.279037488803684	0.83648252267691
2.254858772197	0.558901508181938	0.279608562332622	0.838194454031253
2.25946410382759	0.560043010623578	0.280179635861561	0.839906385385595
2.26406943545819	0.561184513065218	0.280750709390499	0.841618316739938
2.26867476708878	0.562326015506859	0.281321782919436	0.843330248094281
2.27328009871938	0.563467517948499	0.281892856448375	0.845042179448624
2.27788543034997	0.564609020390139	0.282463929977313	0.846754110802966
2.28249076198057	0.56575052283178	0.283035003506251	0.848466042157309
2.28709609361116	0.56689202527342	0.283606077035189	0.850177973511652
2.29170142524176	0.568033527715061	0.284177150564127	0.851889904865995
2.29630675687235	0.569175030156701	0.284748224093065	0.853601836220337
2.30091208850294	0.570316532598342	0.285319297622003	0.85531376757468
2.30551742013354	0.571458035039982	0.285890371150941	0.857025698929023
2.31012275176413	0.572599537481622	0.286461444679879	0.858737630283366
2.31472808339473	0.573741039923263	0.287032518208817	0.860449561637708
2.31933341502532	0.574882542364903	0.287603591737755	0.862161492992051
2.32393874665591	0.576024044806543	0.288174665266693	0.863873424346394
2.32854407828651	0.577165547248184	0.288745738795631	0.865585355700736
2.3331494099171	0.578307049689824	0.289316812324569	0.867297287055079
2.3377547415477	0.579448552131465	0.289887885853507	0.869009218409422
2.34236007317829	0.580590054573105	0.290458959382445	0.870721149763765
2.34696540480889	0.581731557014745	0.291030032911383	0.872433081118107
2.35157073643948	0.582873059456386	0.291601106440321	0.87414501247245
2.35617606807007	0.584014561898026	0.292172179969259	0.875856943826793
2.36078139970067	0.585156064339666	0.292743253498197	0.877568875181136
2.36538673133126	0.586297566781307	0.293314327027135	0.879280806535478
2.36999206296186	0.587439069222947	0.293885400556073	0.880992737889821
2.37459739459245	0.588580571664588	0.294456474085011	0.882704669244164
2.37920272622305	0.589722074106228	0.295027547613949	0.884416600598507
2.38380805785364	0.590863576547868	0.295598621142887	0.886128531952849
2.38841338948423	0.592005078989509	0.296169694671825	0.887840463307192
2.39301872111483	0.593146581431149	0.296740768200763	0.889552394661535
2.39762405274542	0.594288083872789	0.297311841729701	0.891264326015877
2.40222938437602	0.59542958631443	0.297882915258639	0.89297625737022
2.40683471600661	0.59657108875607	0.298453988787577	0.894688188724563
2.41144004763721	0.597712591197711	0.299025062316515	0.896400120078906
2.4160453792678	0.598854093639351	0.299596135845454	0.898112051433249
2.42065071089839	0.599995596080992	0.300167209374392	0.899823982787591
2.42525604252899	0.601137098522632	0.300738282903329	0.901535914141934
2.42986137415958	0.602278600964272	0.301309356432268	0.903247845496277
2.43446670579018	0.603420103405913	0.301880429961206	0.904959776850619
2.43907203742077	0.604561605847553	0.302451503490144	0.906671708204962
2.44367736905137	0.605703108289193	0.303022577019082	0.908383639559305
2.44828270068196	0.606844610730834	0.30359365054802	0.910095570913648
2.45288803231255	0.607986113172474	0.304164724076958	0.91180750226799
2.45749336394315	0.609127615614114	0.304735797605896	0.913519433622333
2.46209869557374	0.610269118055755	0.305306871134834	0.915231364976676
2.46670402720434	0.611410620497395	0.305877944663772	0.916943296331019
2.47130935883493	0.612552122939036	0.30644901819271	0.918655227685361
2.47591469046553	0.613693625380676	0.307020091721648	0.920367159039704
2.48052002209612	0.614835127822317	0.307591165250586	0.922079090394047
2.48512535372671	0.615976630263957	0.308162238779524	0.92379102174839
2.48973068535731	0.617118132705597	0.308733312308462	0.925502953102733
2.4943360169879	0.618259635147238	0.3093043858374	0.927214884457075
2.4989413486185	0.619401137588878	0.309875459366338	0.928926815811418
2.50354668024909	0.620542640030518	0.310446532895276	0.930638747165761
2.50815201187968	0.621684142472159	0.311017606424214	0.932350678520103
2.51275734351028	0.622825644913799	0.311588679953152	0.934062609874446
2.51736267514087	0.623967147355439	0.31215975348209	0.935774541228789
2.52196800677147	0.62510864979708	0.312730827011028	0.937486472583132
2.52657333840206	0.62625015223872	0.313301900539966	0.939198403937474
2.53117867003266	0.627391654680361	0.313872974068904	0.940910335291817
2.53578400166325	0.628533157122001	0.314444047597842	0.94262226664616
2.54038933329385	0.629674659563641	0.31501512112678	0.944334198000503
2.54499466492444	0.630816162005282	0.315586194655718	0.946046129354845
2.54959999655503	0.631957664446922	0.316157268184656	0.947758060709188
2.55420532818563	0.633099166888562	0.316728341713594	0.949469992063531
2.55881065981622	0.634240669330203	0.317299415242532	0.951181923417873
2.56341599144682	0.635382171771843	0.31787048877147	0.952893854772216
2.56802132307741	0.636523674213484	0.318441562300408	0.954605786126559
2.572626654708	0.637665176655124	0.319012635829347	0.956317717480902
2.5772319863386	0.638806679096764	0.319583709358284	0.958029648835244
2.58183731796919	0.639948181538405	0.320154782887223	0.959741580189587
2.58644264959979	0.641089683980045	0.320725856416161	0.96145351154393
2.59104798123038	0.642231186421686	0.321296929945099	0.963165442898273
2.59565331286098	0.643372688863326	0.321868003474037	0.964877374252615
2.60025864449157	0.644514191304966	0.322439077002975	0.966589305606958
2.60486397612216	0.645655693746607	0.323010150531913	0.968301236961301
2.60946930775276	0.646797196188247	0.323581224060851	0.970013168315644
2.61407463938335	0.647938698629888	0.324152297589789	0.971725099669986
2.61867997101395	0.649080201071528	0.324723371118727	0.973437031024329
2.62328530264454	0.650221703513168	0.325294444647665	0.975148962378672
2.62789063427514	0.651363205954809	0.325865518176603	0.976860893733014
2.63249596590573	0.652504708396449	0.326436591705541	0.978572825087357
2.63710129753632	0.653646210838089	0.327007665234479	0.9802847564417
2.64170662916692	0.65478771327973	0.327578738763417	0.981996687796043
2.64631196079751	0.65592921572137	0.328149812292355	0.983708619150385
2.65091729242811	0.657070718163011	0.328720885821293	0.985420550504728
2.6555226240587	0.658212220604651	0.329291959350231	0.987132481859071
2.6601279556893	0.659353723046291	0.329863032879169	0.988844413213414
2.66473328731989	0.660495225487932	0.330434106408107	0.990556344567756
2.66933861895048	0.661636727929572	0.331005179937045	0.992268275922099
2.67394395058108	0.662778230371212	0.331576253465983	0.993980207276442
2.67854928221167	0.663919732812853	0.332147326994921	0.995692138630784

## Sheet: Figure 3b
Predicted IGD values
UDG	IGD estimates at minBOT	IGD estimates - SD at minBOT	IGD estimates + SD at minBOT	IGD estimates at meanBOT	IGD estimates - SD at meanBOT	IGD estimates + SD at meanBOT	IGD estimates at maxBOT	IGD estimates - SD at maxBOT	IGD estimates + SD at maxBOT
-2.1422448320636	-1.47879350130976	-2.17123019143414	-0.786356811185378	-1.3414560258487	-1.55276833112757	-1.13014372056984	-1.23683438449074	-1.78560609484847	-0.688062674133
-2.13713499583478	-1.47338659107284	-2.16443673306999	-0.78233644907568	-1.33825628859288	-1.54906455658481	-1.12744802060095	-1.23531603870704	-1.78297644890759	-0.687655628506484
-2.13202515960596	-1.46797968083591	-2.15764381968359	-0.778315541988231	-1.33505655133705	-1.54536078204204	-1.12475232063206	-1.23379769292334	-1.78034720517679	-0.68724818066989
-2.12691532337714	-1.46257277059899	-2.15085145456725	-0.774294086630727	-1.33185681408123	-1.54165700749928	-1.12205662066317	-1.23227934713964	-1.77771836611362	-0.686840328165669
-2.12180548714832	-1.45716586036206	-2.14405964103852	-0.770272079685608	-1.3286570768254	-1.53795323295652	-1.11936092069429	-1.23076100135594	-1.77508993419477	-0.686432068517116
-2.1166956509195	-1.45175895012514	-2.13726838244044	-0.766249517809833	-1.32545733956958	-1.53424945841376	-1.1166652207254	-1.22924265557225	-1.7724619119163	-0.686023399228193
-2.11158581469068	-1.44635203988821	-2.13047768214178	-0.762226397634648	-1.32225760231376	-1.530545683871	-1.11396952075651	-1.22772430978855	-1.76983430179375	-0.685614317783351
-2.10647597846186	-1.44094512965129	-2.12368754353723	-0.758202715765348	-1.31905786505793	-1.52684190932823	-1.11127382078763	-1.22620596400485	-1.76720710636236	-0.685204821647346
-2.10136614223304	-1.43553821941437	-2.11689797004768	-0.75417846878105	-1.31585812780211	-1.52313813478547	-1.10857812081874	-1.22468761822115	-1.76458032817725	-0.684794908265058
-2.09625630600421	-1.43013130917744	-2.11010896512044	-0.750153653234445	-1.31265839054628	-1.51943436024271	-1.10588242084985	-1.22316927243746	-1.76195396981361	-0.684384575061307
-2.09114646977539	-1.42472439894052	-2.10332053222946	-0.746128265651567	-1.30945865329046	-1.51573058569995	-1.10318672088097	-1.22165092665376	-1.75932803386685	-0.683973819440663
-2.08603663354657	-1.41931748870359	-2.09653267487564	-0.742102302531545	-1.30625891603463	-1.51202681115719	-1.10049102091208	-1.22013258087006	-1.75670252295286	-0.683562638787264
-2.08092679731775	-1.41391057846667	-2.08974539658698	-0.738075760346358	-1.30305917877881	-1.50832303661442	-1.09779532094319	-1.21861423508636	-1.75407743970811	-0.683151030464616
-2.07581696108893	-1.40850366822974	-2.0829587009189	-0.734048635540589	-1.29985944152298	-1.50461926207166	-1.09509962097431	-1.21709588930267	-1.75145278678992	-0.682738991815408
-2.07070712486011	-1.40309675799282	-2.07617259145446	-0.730020924531173	-1.29665970426716	-1.5009154875289	-1.09240392100542	-1.21557754351897	-1.74882856687662	-0.682326520161315
-2.06559728863129	-1.39768984775589	-2.06938707180464	-0.725992623707145	-1.29345996701133	-1.49721171298614	-1.08970822103653	-1.21405919773527	-1.74620478266774	-0.6819136128028
-2.06048745240247	-1.39228293751897	-2.06260214560855	-0.721963729429387	-1.29026022975551	-1.49350793844338	-1.08701252106765	-1.21254085195157	-1.74358143688423	-0.681500267018914
-2.05537761617365	-1.38687602728204	-2.05581781653373	-0.717934238030363	-1.28706049249969	-1.48980416390061	-1.08431682109876	-1.21102250616787	-1.74095853226865	-0.681086480067102
-2.05026777994483	-1.38146911704512	-2.04903408827637	-0.713904145813869	-1.28386075524386	-1.48610038935785	-1.08162112112987	-1.20950416038418	-1.73833607158536	-0.680672249182991
-2.04515794371601	-1.3760622068082	-2.04225096456163	-0.70987344905476	-1.28066101798804	-1.48239661481509	-1.07892542116099	-1.20798581460048	-1.73571405762077	-0.680257571580191
-2.04004810748719	-1.37065529657127	-2.03546844914385	-0.705842143998689	-1.27746128073221	-1.47869284027233	-1.0762297211921	-1.20646746881678	-1.73309249318348	-0.679842444450086
-2.03493827125837	-1.36524838633435	-2.02868654580686	-0.701810226861837	-1.27426154347639	-1.47498906572956	-1.07353402122321	-1.20494912303308	-1.73047138110454	-0.679426864961624
-2.02982843502955	-1.35984147609742	-2.0219052583642	-0.697777693830644	-1.27106180622056	-1.4712852911868	-1.07083832125433	-1.20343077724939	-1.72785072423767	-0.679010830261107
-2.02471859880073	-1.3544345658605	-2.01512459065946	-0.693744541061534	-1.26786206896474	-1.46758151664404	-1.06814262128544	-1.20191243146569	-1.7252305254594	-0.678594337471973
-2.01960876257191	-1.34902765562357	-2.00834454656651	-0.689710764680633	-1.26466233170891	-1.46387774210128	-1.06544692131655	-1.20039408568199	-1.72261078766939	-0.678177383694587
-2.01449892634309	-1.34362074538665	-2.0015651299898	-0.685676360783498	-1.26146259445309	-1.46017396755852	-1.06275122134766	-1.19887573989829	-1.71999151379057	-0.677759966006015
-2.00938909011427	-1.33821383514973	-1.99478634486462	-0.681641325434828	-1.25826285719727	-1.45647019301575	-1.06005552137878	-1.19735739411459	-1.71737270676938	-0.677342081459809
-2.00427925388545	-1.3328069249128	-1.98800819515742	-0.677605654668181	-1.25506311994144	-1.45276641847299	-1.05735982140989	-1.1958390483309	-1.71475436957601	-0.67692372708578
-1.99916941765663	-1.32740001467588	-1.98123068486606	-0.673569344485687	-1.25186338268562	-1.44906264393023	-1.054664121441	-1.1943207025472	-1.71213650520462	-0.676504899889775
-1.9940595814278	-1.32199310443895	-1.97445381802015	-0.669532390857754	-1.24866364542979	-1.44535886938747	-1.05196842147212	-1.1928023567635	-1.70951911667355	-0.676085596853449
-1.98894974519898	-1.31658619420203	-1.96767759868128	-0.665494789722776	-1.24546390817397	-1.44165509484471	-1.04927272150323	-1.1912840109798	-1.70690220702557	-0.675665814934034
-1.98383990897016	-1.3111792839651	-1.96090203094337	-0.661456536986835	-1.24226417091814	-1.43795132030194	-1.04657702153434	-1.18976566519611	-1.70428577932811	-0.675245551064106
-1.97873007274134	-1.30577237372818	-1.95412711893296	-0.657417628523399	-1.23906443366232	-1.43424754575918	-1.04388132156546	-1.18824731941241	-1.70166983667347	-0.674824802151352
-1.97362023651252	-1.30036546349125	-1.94735286680948	-0.653378060173023	-1.23586469640649	-1.43054377121642	-1.04118562159657	-1.18672897362871	-1.69905438217909	-0.674403565078331
-1.9685104002837	-1.29495855325433	-1.94057927876562	-0.649337827743039	-1.23266495915067	-1.42683999667366	-1.03848992162768	-1.18521062784501	-1.69643941898779	-0.673981836702233
-1.96340056405488	-1.2895516430174	-1.93380635902756	-0.645296927007248	-1.22946522189485	-1.4231362221309	-1.0357942216588	-1.18369228206132	-1.69382495026799	-0.673559613854637
-1.95829072782606	-1.28414473278048	-1.92703411185535	-0.641255353705608	-1.22626548463902	-1.41943244758813	-1.03309852168991	-1.18217393627762	-1.69121097921397	-0.67313689334127
-1.95318089159724	-1.27873782254356	-1.92026254154319	-0.637213103543916	-1.2230657473832	-1.41572867304537	-1.03040282172102	-1.18065559049392	-1.68859750904609	-0.67271367194175
-1.94807105536842	-1.27333091230663	-1.91349165241977	-0.633170172193491	-1.21986601012737	-1.41202489850261	-1.02770712175214	-1.17913724471022	-1.6859845430111	-0.672289946409345
-1.9429612191396	-1.26792400206971	-1.90672144884856	-0.629126555290851	-1.21666627287155	-1.40832112395985	-1.02501142178325	-1.17761889892652	-1.68337208438233	-0.671865713470716
-1.93785138291078	-1.26251709183278	-1.89995193522818	-0.625082248437387	-1.21346653561572	-1.40461734941708	-1.02231572181436	-1.17610055314283	-1.68076013646	-0.671440969825658
-1.93274154668196	-1.25711018159586	-1.89318311599268	-0.621037247199036	-1.2102667983599	-1.40091357487432	-1.01962002184548	-1.17458220735913	-1.67814870257141	-0.671015712146848
-1.92763171045314	-1.25170327135893	-1.88641499561192	-0.616991547105947	-1.20706706110408	-1.39720980033156	-1.01692432187659	-1.17306386157543	-1.67553778607128	-0.67058993707958
-1.92252187422432	-1.24629636112201	-1.87964757859187	-0.612945143652144	-1.20386732384825	-1.3935060257888	-1.0142286219077	-1.17154551579173	-1.67292739034197	-0.670163641241501
-1.9174120379955	-1.24088945088508	-1.87288086947498	-0.608898032295191	-1.20066758659243	-1.38980225124604	-1.01153292193882	-1.17002717000804	-1.67031751879373	-0.669736821222344
-1.91230220176668	-1.23548254064816	-1.86611487284047	-0.604850208455846	-1.1974678493366	-1.38609847670327	-1.00883722196993	-1.16850882422434	-1.66770817486502	-0.66930947358366
-1.90719236553786	-1.23007563041124	-1.85934959330475	-0.600801667517718	-1.19426811208078	-1.38239470216051	-1.00614152200104	-1.16699047844064	-1.66509936202274	-0.668881594858546
-1.90208252930904	-1.22466872017431	-1.85258503552171	-0.596752404826913	-1.19106837482495	-1.37869092761775	-1.00344582203216	-1.16547213265694	-1.66249108376252	-0.668453181551366
-1.89697269308021	-1.21926180993739	-1.84582120418309	-0.592702415691687	-1.18786863756913	-1.37498715307499	-1.00075012206327	-1.16395378687325	-1.65988334360901	-0.668024230137477
-1.89186285685139	-1.21385489970046	-1.83905810401884	-0.588651695382084	-1.1846689003133	-1.37128337853223	-0.998054422094382	-1.16243544108955	-1.65727614511615	-0.667594737062944
-1.88675302062257	-1.20844798946354	-1.8322957397975	-0.584600239129578	-1.18146916305748	-1.36757960398946	-0.995358722125495	-1.16091709530585	-1.65466949186744	-0.667164698744259
-1.88164318439375	-1.20304107922661	-1.82553411632652	-0.580548042126709	-1.17826942580165	-1.3638758294467	-0.992663022156608	-1.15939874952215	-1.65206338747625	-0.666734111568052
-1.87653334816493	-1.19763416898969	-1.81877323845266	-0.576495099526717	-1.17506968854583	-1.36017205490394	-0.989967322187721	-1.15788040373845	-1.64945783558611	-0.666302971890799
-1.87142351193611	-1.19222725875276	-1.81201311106236	-0.572441406443165	-1.17186995129001	-1.35646828036118	-0.987271622218834	-1.15636205795476	-1.64685283987098	-0.665871276038532
-1.86631367570729	-1.18682034851584	-1.80525373908211	-0.568386957949572	-1.16867021403418	-1.35276450581842	-0.984575922249948	-1.15484371217106	-1.64424840403558	-0.665439020306542
-1.86120383947847	-1.18141343827891	-1.7984951274788	-0.564331749079026	-1.16547047677836	-1.34906073127565	-0.981880222281061	-1.15332536638736	-1.64164453181565	-0.665006200959076
-1.85609400324965	-1.17600652804199	-1.79173728126017	-0.560275774823807	-1.16227073952253	-1.34535695673289	-0.979184522312174	-1.15180702060366	-1.63904122697829	-0.664572814229037
-1.85098416702083	-1.17059961780507	-1.78498020547514	-0.556219030134996	-1.15907100226671	-1.34165318219013	-0.976488822343287	-1.15028867481997	-1.63643849332225	-0.664138856317677
-1.84587433079201	-1.16519270756814	-1.7782239052142	-0.552161509922089	-1.15587126501088	-1.33794940764737	-0.973793122374401	-1.14877032903627	-1.63383633467825	-0.663704323394288
-1.84076449456319	-1.15978579733122	-1.77146838560984	-0.548103209052597	-1.15267152775506	-1.3342456331046	-0.971097422405514	-1.14725198325257	-1.63123475490925	-0.663269211595889
-1.83565465833437	-1.15437888709429	-1.76471365183693	-0.544044122351652	-1.14947179049923	-1.33054185856184	-0.968401722436627	-1.14573363746887	-1.62863375791084	-0.66283351702691
-1.83054482210555	-1.14897197685737	-1.75795970911314	-0.5399842446016	-1.14627205324341	-1.32683808401908	-0.96570602246774	-1.14421529168517	-1.62603334761148	-0.662397235758871
-1.82543498587673	-1.14356506662044	-1.75120656269929	-0.5359235705416	-1.14307231598759	-1.32313430947632	-0.963010322498853	-1.14269694590148	-1.62343352797289	-0.661960363830066
-1.82032514964791	-1.13815815638352	-1.74445421789983	-0.531862094867206	-1.13987257873176	-1.31943053493356	-0.960314622529966	-1.14117860011778	-1.62083430299033	-0.661522897245225
-1.81521531341909	-1.13275124614659	-1.73770268006323	-0.527799812229957	-1.13667284147594	-1.31572676039079	-0.95761892256108	-1.13966025433408	-1.61823567669297	-0.661084831975195
-1.81010547719027	-1.12734433590967	-1.73095195458238	-0.523736717236958	-1.13347310422011	-1.31202298584803	-0.954923222592193	-1.13814190855038	-1.61563765314417	-0.660646163956602
-1.80499564096145	-1.12193742567275	-1.72420204689504	-0.519672804450451	-1.13027336696429	-1.30831921130527	-0.952227522623306	-1.13662356276669	-1.61304023644186	-0.660206889091514
-1.79988580473262	-1.11653051543582	-1.71745296248425	-0.515608068387393	-1.12707362970846	-1.30461543676251	-0.949531822654419	-1.13510521698299	-1.61044343071887	-0.659767003247105
-1.7947759685038	-1.1111236051989	-1.71070470687877	-0.511542503519022	-1.12387389245264	-1.30091166221975	-0.946836122685532	-1.13358687119929	-1.60784724014328	-0.659326502255303
-1.78966613227498	-1.10571669496197	-1.70395728565353	-0.507476104270418	-1.12067415519681	-1.29720788767698	-0.944140422716646	-1.13206852541559	-1.60525166891873	-0.658885381912452
-1.78455629604616	-1.10030978472505	-1.69721070443003	-0.503408865020068	-1.11747441794099	-1.29350411313422	-0.941444722747759	-1.1305501796319	-1.60265672128484	-0.658443637978952
-1.77944645981734	-1.09490287448812	-1.69046496887683	-0.499340780099414	-1.11427468068517	-1.28980033859146	-0.938749022778872	-1.1290318338482	-1.60006240151748	-0.65800126617891
-1.77433662358852	-1.0894959642512	-1.68372008470999	-0.495271843792405	-1.11107494342934	-1.2860965640487	-0.936053322809985	-1.1275134880645	-1.59746871392922	-0.657558262199779
-1.7692267873597	-1.08408905401427	-1.6769760576935	-0.491202050335046	-1.10787520617352	-1.28239278950594	-0.933357622841099	-1.1259951422808	-1.59487566286961	-0.657114621691994
-1.76411695113088	-1.07868214377735	-1.67023289363976	-0.487131393914937	-1.10467546891769	-1.27868901496317	-0.930661922872212	-1.1244767964971	-1.5922832527256	-0.656670340268608
-1.75900711490206	-1.07327523354043	-1.66349059841005	-0.483059868670805	-1.10147573166187	-1.27498524042041	-0.927966222903325	-1.12295845071341	-1.58969148792189	-0.656225413504922
-1.75389727867324	-1.0678683233035	-1.65674917791496	-0.478987468692045	-1.09827599440604	-1.27128146587765	-0.925270522934438	-1.12144010492971	-1.58710037292131	-0.655779836938107
-1.74878744244442	-1.06246141306658	-1.65000863811492	-0.474914188018237	-1.09507625715022	-1.26757769133489	-0.922574822965551	-1.11992175914601	-1.58450991222519	-0.65533360606683
-1.7436776062156	-1.05705450282965	-1.64326898502063	-0.470840020638677	-1.09187651989439	-1.26387391679213	-0.919879122996665	-1.11840341336231	-1.58192011037376	-0.654886716350868
-1.73856776998678	-1.05164759259273	-1.63653022469357	-0.466764960491886	-1.08867678263857	-1.26017014224936	-0.917183423027778	-1.11688506757862	-1.57933097194651	-0.654439163210725
-1.73345793375796	-1.0462406823558	-1.62979236324648	-0.462689001465132	-1.08547704538275	-1.2564663677066	-0.914487723058891	-1.11536672179492	-1.5767425015626	-0.653990942027239
-1.72834809752914	-1.04083377211888	-1.62305540684383	-0.45861213739393	-1.08227730812692	-1.25276259316384	-0.911792023090004	-1.11384837601122	-1.57415470388125	-0.65354204814119
-1.72323826130032	-1.03542686188195	-1.61631936170236	-0.454534362061547	-1.0790775708711	-1.24905881862108	-0.909096323121117	-1.11233003022752	-1.57156758360215	-0.653092476852898
-1.7181284250715	-1.03001995164503	-1.60958423409156	-0.450455669198505	-1.07587783361527	-1.24535504407831	-0.90640062315223	-1.11081168444382	-1.56898114546583	-0.652642223421823
-1.71301858884268	-1.02461304140811	-1.60285003033415	-0.446376052482065	-1.07267809635945	-1.24165126953555	-0.903704923183344	-1.10929333866013	-1.5663953942541	-0.652191283066157
-1.70790875261386	-1.01920613117118	-1.59611675680664	-0.442295505535721	-1.06947835910362	-1.23794749499279	-0.901009223214457	-1.10777499287643	-1.56381033479045	-0.651739650962412
-1.70279891638504	-1.01379922093426	-1.58938441993983	-0.438214021928683	-1.0662786218478	-1.23424372045003	-0.89831352324557	-1.10625664709273	-1.56122597194046	-0.651287322245004
-1.69768908015621	-1.00839231069733	-1.58265302621932	-0.434131595175349	-1.06307888459197	-1.23053994590727	-0.895617823276683	-1.10473830130903	-1.55864231061224	-0.650834292005832
-1.69257924392739	-1.00298540046041	-1.57592258218603	-0.430048218734786	-1.05987914733615	-1.2268361713645	-0.892922123307797	-1.10321995552534	-1.55605935575682	-0.650380555293857
-1.68746940769857	-0.997578490223484	-1.56919309443678	-0.425963886010189	-1.05667941008033	-1.22313239682174	-0.89022642333891	-1.10170160974164	-1.55347711236861	-0.649926107114669
-1.68235957146975	-0.992171579986559	-1.56246456962477	-0.421878590348348	-1.0534796728245	-1.21942862227898	-0.887530723370023	-1.10018326395794	-1.55089558548583	-0.649470942430054
-1.67724973524093	-0.986764669749635	-1.55573701446017	-0.417792325039102	-1.05027993556868	-1.21572484773622	-0.884835023401136	-1.09866491817424	-1.54831478019093	-0.649015056157557
-1.67213989901211	-0.98135775951271	-1.54901043571063	-0.413705083314792	-1.04708019831285	-1.21202107319346	-0.882139323432249	-1.09714657239055	-1.54573470161105	-0.648558443170039
-1.66703006278329	-0.975950849275786	-1.54228484020187	-0.409616858349706	-1.04388046105703	-1.20831729865069	-0.879443623463362	-1.09562822660685	-1.54315535491847	-0.648101098295231
-1.66192022655447	-0.970543939038861	-1.5355602348182	-0.40552764325952	-1.0406807238012	-1.20461352410793	-0.876747923494476	-1.09410988082315	-1.54057674533103	-0.647643016315275
-1.65681039032565	-0.965137028801937	-1.52883662650314	-0.401437431100733	-1.03748098654538	-1.20090974956517	-0.874052223525589	-1.09259153503945	-1.53799887811263	-0.647184191966278
-1.65170055409683	-0.959730118565012	-1.52211402225993	-0.397346214870093	-1.03428124928955	-1.19720597502241	-0.871356523556702	-1.09107318925575	-1.53542175857367	-0.646724619937841
-1.64659071786801	-0.954323208328088	-1.51539242915215	-0.393253987504028	-1.03108151203373	-1.19350220047965	-0.868660823587815	-1.08955484347206	-1.53284539207152	-0.646264294872598
-1.64148088163919	-0.948916298091163	-1.50867185430427	-0.389160741878057	-1.02788177477791	-1.18979842593688	-0.865965123618928	-1.08803649768836	-1.53026978401098	-0.645803211365741
-1.63637104541037	-0.943509387854239	-1.50195230490227	-0.385066470806207	-1.02468203752208	-1.18609465139412	-0.863269423650042	-1.08651815190466	-1.52769493984478	-0.645341363964546
-1.63126120918155	-0.938102477617315	-1.49523378819421	-0.380971167040417	-1.02148230026626	-1.18239087685136	-0.860573723681155	-1.08499980612096	-1.52512086507404	-0.644878747167892
-1.62615137295273	-0.93269556738039	-1.48851631149084	-0.376874823269943	-1.01828256301043	-1.1786871023086	-0.857878023712268	-1.08348146033727	-1.52254756524876	-0.644415355425773
-1.62104153672391	-0.927288657143466	-1.48179988216619	-0.372777432120746	-1.01508282575461	-1.17498332776583	-0.855182323743381	-1.08196311455357	-1.51997504596833	-0.643951183138809
-1.61593170049509	-0.921881746906541	-1.47508450765819	-0.368678986154891	-1.01188308849878	-1.17127955322307	-0.852486623774494	-1.08044476876987	-1.51740331288199	-0.643486224657747
-1.61082186426627	-0.916474836669617	-1.46837019546931	-0.364579477869923	-1.00868335124296	-1.16757577868031	-0.849790923805608	-1.07892642298617	-1.51483237168938	-0.643020474282963
-1.60571202803745	-0.911067926432692	-1.46165695316714	-0.360478899698248	-1.00548361398713	-1.16387200413755	-0.847095223836721	-1.07740807720248	-1.512262228141	-0.64255392626395
-1.60060219180862	-0.905661016195768	-1.45494478838503	-0.356377244006503	-1.00228387673131	-1.16016822959479	-0.844399523867834	-1.07588973141878	-1.50969288803874	-0.642086574798811
-1.5954923555798	-0.900254105958843	-1.44823370882276	-0.352274503094925	-0.999084139475486	-1.15646445505202	-0.841703823898947	-1.07437138563508	-1.50712435723642	-0.641618414033741
-1.59038251935098	-0.894847195721919	-1.44152372224713	-0.348170669196706	-0.995884402219661	-1.15276068050926	-0.839008123930061	-1.07285303985138	-1.50455664164026	-0.641149438062502
-1.58527268312216	-0.889440285484994	-1.43481483649264	-0.344065734477348	-0.992684664963837	-1.1490569059665	-0.836312423961174	-1.07133469406768	-1.50198974720947	-0.640679640925896
-1.58016284689334	-0.88403337524807	-1.42810705946213	-0.339959691034014	-0.989484927708012	-1.14535313142374	-0.833616723992287	-1.06981634828399	-1.49942367995674	-0.640209016611235
-1.57505301066452	-0.878626465011145	-1.42140039912743	-0.335852530894865	-0.986285190452188	-1.14164935688098	-0.8309210240234	-1.06829800250029	-1.49685844594878	-0.639737559051798
-1.5699431744357	-0.873219554774221	-1.41469486353005	-0.331744246018394	-0.983085453196364	-1.13794558233821	-0.828225324054513	-1.06677965671659	-1.49429405130689	-0.639265262126287
-1.56483333820688	-0.867812644537297	-1.40799046078183	-0.327634828292759	-0.979885715940539	-1.13424180779545	-0.825529624085627	-1.06526131093289	-1.4917305022075	-0.638792119658281
-1.55972350197806	-0.862405734300372	-1.40128719906564	-0.323524269535104	-0.976685978684715	-1.13053803325269	-0.82283392411674	-1.0637429651492	-1.48916780488271	-0.638318125415677
-1.55461366574924	-0.856998824063448	-1.39458508663602	-0.319412561490873	-0.97348624142889	-1.12683425870993	-0.820138224147853	-1.0622246193655	-1.48660596562087	-0.637843273110129
-1.54950382952042	-0.851591913826523	-1.38788413181992	-0.315299695833122	-0.970286504173066	-1.12313048416717	-0.817442524178966	-1.0607062735818	-1.48404499076712	-0.637367556396483
-1.5443939932916	-0.846185003589599	-1.38118434301738	-0.31118566416182	-0.967086766917241	-1.1194267096244	-0.814746824210079	-1.0591879277981	-1.481484886724	-0.636890968872205
-1.53928415706278	-0.840778093352674	-1.3744857287022	-0.307070458003148	-0.963887029661417	-1.11572293508164	-0.812051124241193	-1.0576695820144	-1.47892565995201	-0.6364135040768
-1.53417432083396	-0.83537118311575	-1.36778829742271	-0.30295406880879	-0.960687292405592	-1.11201916053888	-0.809355424272306	-1.05615123623071	-1.47636731697018	-0.63593515549123
-1.52906448460514	-0.829964272878825	-1.36109205780244	-0.298836487955214	-0.957487555149768	-1.10831538599612	-0.806659724303419	-1.05463289044701	-1.47380986435669	-0.635455916537324
-1.52395464837632	-0.824557362641901	-1.35439701854085	-0.294717706742949	-0.954287817893944	-1.10461161145336	-0.803964024334532	-1.05311454466331	-1.47125330874944	-0.634975780577182
-1.5188448121475	-0.819150452404976	-1.34770318841409	-0.290597716395861	-0.951088080638119	-1.10090783691059	-0.801268324365645	-1.05159619887961	-1.46869765684666	-0.634494740912572
-1.51373497591868	-0.813743542168052	-1.34101057627569	-0.286476508060411	-0.947888343382295	-1.09720406236783	-0.798572624396758	-1.05007785309592	-1.46614291540751	-0.634012790784324
-1.50862513968986	-0.808336631931128	-1.33431919105734	-0.282354072804915	-0.94468860612647	-1.09350028782507	-0.795876924427872	-1.04855950731222	-1.46358909125272	-0.633529923371716
-1.50351530346104	-0.802929721694203	-1.32762904176961	-0.278230401618794	-0.941488868870646	-1.08979651328231	-0.793181224458985	-1.04704116152852	-1.46103619126519	-0.633046131791852
-1.49840546723221	-0.797522811457279	-1.32094013750274	-0.27410548541182	-0.938289131614821	-1.08609273873954	-0.790485524490098	-1.04552281574482	-1.45848422239061	-0.632561409099039
-1.49329563100339	-0.792115901220354	-1.31425248742736	-0.26997931501335	-0.935089394358997	-1.08238896419678	-0.787789824521211	-1.04400446996113	-1.4559331916381	-0.632075748284152
-1.48818579477457	-0.78670899098343	-1.3075661007953	-0.265851881171559	-0.931889657103172	-1.07868518965402	-0.785094124552324	-1.04248612417743	-1.45338310608086	-0.631589142273998
-1.48307595854575	-0.781302080746505	-1.30088098694035	-0.261723174552661	-0.928689919847348	-1.07498141511126	-0.782398424583438	-1.04096777839373	-1.45083397285679	-0.631101583930672
-1.47796612231693	-0.775895170509581	-1.29419715527903	-0.25759318574013	-0.925490182591523	-1.0712776405685	-0.779702724614551	-1.03944943261003	-1.44828579916916	-0.630613066050901
-1.47285628608811	-0.770488260272656	-1.28751461531141	-0.253461905233905	-0.922290445335699	-1.06757386602573	-0.777007024645664	-1.03793108682633	-1.44573859228728	-0.630123581365392
-1.46774644985929	-0.765081350035732	-1.28083337662187	-0.249329323449595	-0.919090708079875	-1.06387009148297	-0.774311324676777	-1.03641274104264	-1.44319235954711	-0.629633122538167
-1.46263661363047	-0.759674439798807	-1.27415344887994	-0.245195430717676	-0.91589097082405	-1.06016631694021	-0.77161562470789	-1.03489439525894	-1.44064710835198	-0.629141682165893
-1.45752677740165	-0.754267529561883	-1.26747484184108	-0.241060217282681	-0.912691233568226	-1.05646254239745	-0.768919924739004	-1.03337604947524	-1.43810284617328	-0.628649252777203
-1.45241694117283	-0.748860619324959	-1.26079756534754	-0.236923673302378	-0.909491496312401	-1.05275876785469	-0.766224224770117	-1.03185770369154	-1.43555958055107	-0.628155826832019
-1.44730710494401	-0.743453709088034	-1.25412162932912	-0.232785788846948	-0.906291759056577	-1.04905499331192	-0.76352852480123	-1.03033935790785	-1.43301731909484	-0.627661396720855
-1.44219726871519	-0.73804679885111	-1.24744704380407	-0.228646553898154	-0.903092021800752	-1.04535121876916	-0.760832824832343	-1.02882101212415	-1.43047606948417	-0.627165954764128
-1.43708743248637	-0.732639888614185	-1.24077381887987	-0.224505958348502	-0.899892284544928	-1.0416474442264	-0.758137124863457	-1.02730266634045	-1.42793583946945	-0.62666949321145
-1.43197759625755	-0.727232978377261	-1.23410196475413	-0.220363992000392	-0.896692547289104	-1.03794366968364	-0.75544142489457	-1.02578432055675	-1.42539663687258	-0.626172004240922
-1.42686776002873	-0.721826068140336	-1.2274314917154	-0.216220644565269	-0.893492810033279	-1.03423989514088	-0.752745724925683	-1.02426597477305	-1.42285846958769	-0.625673479958418
-1.42175792379991	-0.716419157903412	-1.22076241014406	-0.212075905662761	-0.890293072777455	-1.03053612059811	-0.750050024956796	-1.02274762898936	-1.42032134558185	-0.625173912396862
-1.41664808757109	-0.711012247666487	-1.21409473051316	-0.207929764819812	-0.88709333552163	-1.02683234605535	-0.747354324987909	-1.02122928320566	-1.41778527289582	-0.624673293515497
-1.41153825134227	-0.705605337429563	-1.20742846338932	-0.203782211469809	-0.883893598265806	-1.02312857151259	-0.744658625019023	-1.01971093742196	-1.41525025964477	-0.624171615199153
-1.40642841511345	-0.700198427192638	-1.20076361943358	-0.199633234951701	-0.880693861009981	-1.01942479696983	-0.741962925050136	-1.01819259163826	-1.41271631401903	-0.623668869257499
-1.40131857888462	-0.694791516955714	-1.19410020940232	-0.195482824509108	-0.877494123754157	-1.01572102242706	-0.739267225081249	-1.01667424585457	-1.41018344428483	-0.623165047424298
-1.3962087426558	-0.689384606718789	-1.18743824414815	-0.191330969289428	-0.874294386498332	-1.0120172478843	-0.736571525112362	-1.01515590007087	-1.40765165878509	-0.62266014135665
-1.39109890642698	-0.683977696481865	-1.18077773462079	-0.187177658342937	-0.871094649242508	-1.00831347334154	-0.733875825143475	-1.01363755428717	-1.40512096594012	-0.622154142634226
-1.38598907019816	-0.67857078624494	-1.17411869186801	-0.183022880621874	-0.867894911986683	-1.00460969879878	-0.731180125174589	-1.01211920850347	-1.40259137424845	-0.621647042758501
-1.38087923396934	-0.673163876008016	-1.1674611270365	-0.178866624979529	-0.864695174730859	-1.00090592425602	-0.728484425205702	-1.01060086271978	-1.40006289228758	-0.621138833151976
-1.37576939774052	-0.667756965771092	-1.16080505137287	-0.174708880169315	-0.861495437475035	-0.997202149713254	-0.725788725236815	-1.00908251693608	-1.39753552871476	-0.620629505157392
-1.3706595615117	-0.662350055534167	-1.15415047622449	-0.170549634843844	-0.85829570021921	-0.993498375170492	-0.723093025267928	-1.00756417115238	-1.39500929226781	-0.620119050036945
-1.36554972528288	-0.656943145297243	-1.1474974130405	-0.166388877553983	-0.855095962963386	-0.98979460062773	-0.720397325299041	-1.00604582536868	-1.39248419176588	-0.619607458971481
-1.36043988905406	-0.651536235060318	-1.14084587337272	-0.162226596747913	-0.851896225707561	-0.986090826084968	-0.717701625330154	-1.00452747958498	-1.38996023611027	-0.619094723059696
-1.35533005282524	-0.646129324823394	-1.13419586887661	-0.158062780770174	-0.848696488451737	-0.982387051542206	-0.715005925361268	-1.00300913380129	-1.38743743428525	-0.618580833317325
-1.35022021659642	-0.64072241458647	-1.12754741131223	-0.153897417860711	-0.845496751195912	-0.978683276999444	-0.712310225392381	-1.00149078801759	-1.38491579535886	-0.618065780676318
-1.3451103803676	-0.635315504349545	-1.12090051254519	-0.149730496153904	-0.842297013940088	-0.974979502456682	-0.709614525423494	-0.999972442233891	-1.38239532848376	-0.617549555984022
-1.34000054413878	-0.62990859411262	-1.11425518454764	-0.145562003677598	-0.839097276684263	-0.971275727913919	-0.706918825454607	-0.998454096450193	-1.37987604289805	-0.61703215000234
-1.33489070790996	-0.624501683875696	-1.10761143939927	-0.141391928352122	-0.835897539428439	-0.967571953371157	-0.704223125485721	-0.996935750666496	-1.37735794792609	-0.616513553406901
-1.32978087168114	-0.619094773638771	-1.10096928928824	-0.137220257989305	-0.832697802172614	-0.963868178828395	-0.701527425516834	-0.995417404882798	-1.37484105297939	-0.615993756786204
-1.32467103545232	-0.613687863401847	-1.09432874651221	-0.133046980291481	-0.82949806491679	-0.960164404285633	-0.698831725547947	-0.9938990590991	-1.37232536755743	-0.615472750640771
-1.3195611992235	-0.608280953164923	-1.08768982347936	-0.128872082850488	-0.826298327660966	-0.956460629742871	-0.69613602557906	-0.992380713315403	-1.36981090124852	-0.614950525382282
-1.31445136299468	-0.602874042927998	-1.08105253270933	-0.124695553146664	-0.823098590405141	-0.952756855200109	-0.693440325610173	-0.990862367531705	-1.3672976637307	-0.614427071332712
-1.30934152676586	-0.597467132691074	-1.07441688683431	-0.120517378547833	-0.819898853149317	-0.949053080657347	-0.690744625641286	-0.989344021748007	-1.36478566477256	-0.613902378723453
-1.30423169053703	-0.592060222454149	-1.06778289860001	-0.116337546308285	-0.816699115893492	-0.945349306114585	-0.6880489256724	-0.98782567596431	-1.36227491423419	-0.613376437694432
-1.29912185430821	-0.586653312217225	-1.0611505808667	-0.11215604356775	-0.813499378637668	-0.941645531571823	-0.685353225703513	-0.986307330180612	-1.359765422068	-0.612849238293226
-1.29401201807939	-0.5812464019803	-1.05451994661024	-0.107972857350362	-0.810299641381843	-0.937941757029061	-0.682657525734626	-0.984788984396914	-1.35725719831966	-0.612320770474164
-1.28890218185057	-0.575839491743376	-1.04789100892313	-0.103787974563624	-0.807099904126019	-0.934237982486298	-0.679961825765739	-0.983270638613216	-1.35475025312901	-0.611791024097425
-1.28379234562175	-0.570432581506451	-1.04126378101554	-0.099601381997361	-0.803900166870194	-0.930534207943536	-0.677266125796853	-0.981752292829519	-1.35224459673091	-0.61125998892813
-1.27868250939293	-0.565025671269527	-1.03463827621639	-0.0954130663226647	-0.80070042961437	-0.926830433400774	-0.674570425827966	-0.980233947045821	-1.34974023945622	-0.610727654635423
-1.27357267316411	-0.559618761032602	-1.02801450797436	-0.0912230140908405	-0.797500692358546	-0.923126658858012	-0.671874725859079	-0.978715601262123	-1.34723719173269	-0.610194010791553
-1.26846283693529	-0.554211850795678	-1.02139248985902	-0.0870312117323393	-0.794300955102721	-0.91942288431525	-0.669179025890192	-0.977197255478425	-1.34473546408591	-0.60965904687094
-1.26335300070647	-0.548804940558754	-1.01477223556182	-0.0828376455556893	-0.791101217846897	-0.915719109772488	-0.666483325921305	-0.975678909694728	-1.34223506714022	-0.60912275224924
-1.25824316447765	-0.543398030321829	-1.00815375889724	-0.0786423017464185	-0.787901480591072	-0.912015335229726	-0.663787625952418	-0.97416056391103	-1.33973601161966	-0.608585116202402
-1.25313332824883	-0.537991120084905	-1.00153707380384	-0.0744451663659734	-0.784701743335248	-0.908311560686964	-0.661091925983532	-0.972642218127332	-1.33723830834895	-0.608046127905718
-1.24802349202001	-0.53258420984798	-0.994922194345329	-0.0702462253506308	-0.781502006079423	-0.904607786144202	-0.658396226014645	-0.971123872343635	-1.3347419682544	-0.607505776432867
-1.24291365579119	-0.527177299611056	-0.988309134711706	-0.0660454645104051	-0.778302268823599	-0.90090401160144	-0.655700526045758	-0.969605526559937	-1.33224700236492	-0.606964050754951
-1.23780381956237	-0.521770389374131	-0.981697909220314	-0.0618428695279483	-0.775102531567774	-0.897200237058678	-0.653004826076871	-0.968087180776239	-1.32975342181295	-0.606420939739528
-1.23269398333355	-0.516363479137207	-0.975088532316966	-0.0576384259574475	-0.77190279431195	-0.893496462515916	-0.650309126107985	-0.966568834992542	-1.32726123783545	-0.605876432149631
-1.22758414710473	-0.510956568900282	-0.968481018577051	-0.0534321192235136	-0.768703057056126	-0.889792687973153	-0.647613426139098	-0.965050489208844	-1.32477046177489	-0.605330516642793
-1.22247431087591	-0.505549658663358	-0.961875382706646	-0.0492239346200691	-0.765503319800301	-0.886088913430391	-0.644917726170211	-0.963532143425146	-1.32228110508024	-0.60478318177005
-1.21736447464709	-0.500142748426433	-0.95527163954364	-0.0450138573092265	-0.762303582544477	-0.882385138887629	-0.642222026201324	-0.962013797641448	-1.31979317930794	-0.604234415974953
-1.21225463841827	-0.494735838189509	-0.948669804058852	-0.0408018723201661	-0.759103845288652	-0.878681364344867	-0.639526326232437	-0.960495451857751	-1.31730669612294	-0.603684207592563
-1.20714480218945	-0.489328927952585	-0.942069891357163	-0.036587964548006	-0.755904108032828	-0.874977589802105	-0.636830626263551	-0.958977106074053	-1.31482166729966	-0.603132544848448
-1.20203496596062	-0.48392201771566	-0.935471916678651	-0.0323721187526694	-0.752704370777003	-0.871273815259343	-0.634134926294664	-0.957458760290355	-1.31233810472305	-0.602579415857665
-1.1969251297318	-0.478515107478735	-0.928875895399723	-0.0281543195577477	-0.749504633521179	-0.867570040716581	-0.631439226325777	-0.955940414506657	-1.30985602038957	-0.602024808623744
-1.19181529350298	-0.473108197241811	-0.922281843034264	-0.0239345514493586	-0.746304896265354	-0.863866266173819	-0.62874352635689	-0.95442206872296	-1.30737542640826	-0.601468711037664
-1.18670545727416	-0.467701287004886	-0.915689775234773	-0.0197127987750001	-0.74310515900953	-0.860162491631057	-0.626047826388003	-0.952903722939262	-1.3048963350017	-0.60091111087682
-1.18159562104534	-0.462294376767962	-0.909099707793521	-0.015489045742403	-0.739905421753705	-0.856458717088294	-0.623352126419116	-0.951385377155564	-1.30241875850713	-0.600351995803994
-1.17648578481652	-0.456887466531038	-0.902511656643698	-0.0112632764183773	-0.736705684497881	-0.852754942545532	-0.62065642645023	-0.949867031371867	-1.29994270937743	-0.599791353366304
-1.1713759485877	-0.451480556294113	-0.89592563786057	-0.00703547472765637	-0.733505947242057	-0.84905116800277	-0.617960726481343	-0.948348685588169	-1.29746820018217	-0.599229170994165
-1.16626611235888	-0.446073646057189	-0.889341667662638	-0.00280562445173904	-0.730306209986232	-0.845347393460008	-0.615265026512456	-0.946830339804471	-1.29499524360871	-0.598665436000236
-1.16115627613006	-0.440666735820264	-0.882759762412801	0.00142629077227191	-0.727106472730408	-0.841643618917246	-0.612569326543569	-0.945311994020773	-1.29252385246318	-0.598100135578362
-1.15604643990124	-0.43525982558334	-0.876179938619515	0.00566028745283548	-0.723906735474583	-0.837939844374484	-0.609873626574682	-0.943793648237076	-1.29005403967163	-0.597533256802517
-1.15093660367242	-0.429852915346415	-0.869602212937967	0.00989638224513589	-0.720706998218759	-0.834236069831722	-0.607177926605796	-0.942275302453378	-1.28758581828103	-0.59696478662573
-1.1458267674436	-0.424446005109491	-0.863026602171236	0.0141345919522542	-0.717507260962934	-0.83053229528896	-0.604482226636909	-0.94075695666968	-1.28511920146034	-0.596394711879025
-1.14071693121478	-0.419039094872566	-0.856453123271469	0.0183749335263361	-0.71430752370711	-0.826828520746198	-0.601786526668022	-0.939238610885982	-1.28265420250163	-0.595823019270338
-1.13560709498596	-0.413632184635642	-0.849881793341048	0.0226174240697636	-0.711107786451285	-0.823124746203436	-0.599090826699135	-0.937720265102285	-1.28019083482113	-0.595249695383443
-1.13049725875714	-0.408225274398718	-0.843312629633765	0.0268620808363296	-0.707908049195461	-0.819420971660674	-0.596395126730249	-0.936201919318587	-1.27772911196031	-0.594674726676868
-1.12538742252832	-0.402818364161793	-0.836745649555995	0.0311089212324093	-0.704708311939637	-0.815717197117911	-0.593699426761362	-0.934683573534889	-1.27526904758697	-0.594098099482808
-1.1202775862995	-0.397411453924869	-0.830180870667872	0.0353579628181353	-0.701508574683812	-0.812013422575149	-0.591003726792475	-0.933165227751191	-1.27281065549634	-0.593519800006038
-1.11516775007068	-0.392004543687944	-0.82361831068446	0.0396092233085718	-0.698308837427988	-0.808309648032387	-0.588308026823588	-0.931646881967494	-1.27035394961217	-0.592939814322815
-1.11005791384186	-0.38659763345102	-0.817057987476928	0.043862720574889	-0.695109100172163	-0.804605873489625	-0.585612326854701	-0.930128536183796	-1.26789894398781	-0.592358128379787
-1.10494807761303	-0.381190723214095	-0.810499919073727	0.0481184726455362	-0.691909362916339	-0.800902098946863	-0.582916626885814	-0.928610190400098	-1.26544565280731	-0.591774727992892
-1.09983824138421	-0.375783812977171	-0.803944123661756	0.0523764977074148	-0.688709625660514	-0.797198324404101	-0.580220926916928	-0.927091844616401	-1.26299409038655	-0.591189598846254
-1.09472840515539	-0.370376902740246	-0.797390619587543	0.0566368141070503	-0.68550988840469	-0.793494549861339	-0.577525226948041	-0.925573498832703	-1.26054427117432	-0.590602726491084
-1.08961856892657	-0.364969992503322	-0.790839425358405	0.0608994403517615	-0.682310151148865	-0.789790775318577	-0.574829526979154	-0.924055153049005	-1.25809620975344	-0.590014096344573
-1.08450873269775	-0.359563082266397	-0.784290559643624	0.0651643951108288	-0.679110413893041	-0.786087000775815	-0.572133827010267	-0.922536807265308	-1.25564992084183	-0.589423693688781
-1.07939889646893	-0.354156172029473	-0.777744041275606	0.0694316972166602	-0.675910676637216	-0.782383226233052	-0.569438127041381	-0.92101846148161	-1.25320541929369	-0.588831503669532
-1.07428906024011	-0.348749261792549	-0.771199889251049	0.0737013656659519	-0.672710939381392	-0.778679451690291	-0.566742427072494	-0.919500115697912	-1.25076272010052	-0.588237511295304
-1.06917922401129	-0.343342351555624	-0.764658122732098	0.0779734196208501	-0.669511202125568	-0.774975677147528	-0.564046727103607	-0.917981769914214	-1.24832183839231	-0.587641701436115
-1.06406938778247	-0.337935441318699	-0.758118761047504	0.0822478784101047	-0.666311464869743	-0.771271902604766	-0.56135102713472	-0.916463424130517	-1.24588278943862	-0.587044058822414
-1.05895955155365	-0.332528531081775	-0.75158182369377	0.0865247615302202	-0.663111727613919	-0.767568128062004	-0.558655327165833	-0.914945078346819	-1.24344558864967	-0.58644456804397
-1.05384971532483	-0.327121620844851	-0.745047330336305	0.0908040886466036	-0.659911990358094	-0.763864353519242	-0.555959627196947	-0.913426732563121	-1.24101025157748	-0.585843213548761
-1.04873987909601	-0.321714710607926	-0.738515300810557	0.0950858795947045	-0.65671225310227	-0.76016057897648	-0.55326392722806	-0.911908386779424	-1.23857679391699	-0.585239979641861
-1.04363004286719	-0.316307800371002	-0.731985755123153	0.0993701543811499	-0.653512515846445	-0.756456804433718	-0.550568227259173	-0.910390040995726	-1.23614523150712	-0.584634850484333
-1.03852020663837	-0.310900890134077	-0.725458713453029	0.103656933184874	-0.650312778590621	-0.752753029890956	-0.547872527290286	-0.908871695212028	-1.23371558033194	-0.58402781009212
-1.03341037040955	-0.305493979897153	-0.718934196152547	0.107946236358242	-0.647113041334797	-0.749049255348194	-0.545176827321399	-0.90735334942833	-1.23128785652172	-0.583418842334937
-1.02830053418073	-0.300087069660228	-0.712412223748616	0.112238084428159	-0.643913304078972	-0.745345480805432	-0.542481127352513	-0.905835003644633	-1.22886207635409	-0.582807930935171
-1.02319069795191	-0.294680159423304	-0.705892816943792	0.116532498097184	-0.640713566823148	-0.74164170626267	-0.539785427383626	-0.904316657860935	-1.2264382562551	-0.582195059466775
-1.01808086172309	-0.289273249186379	-0.699375996617382	0.120829498244623	-0.637513829567323	-0.737937931719907	-0.537089727414739	-0.902798312077237	-1.2240164128003	-0.581580211354169
-1.01297102549427	-0.283866338949455	-0.69286178382653	0.12512910592762	-0.634314092311499	-0.734234157177145	-0.534394027445852	-0.901279966293539	-1.22159656271593	-0.580963369871153
-1.00786118926544	-0.278459428712531	-0.686350199807294	0.129431342382233	-0.631114355055674	-0.730530382634383	-0.531698327476965	-0.899761620509842	-1.21917872287988	-0.580344518139806
-1.00275135303662	-0.273052518475606	-0.679841265975718	0.133736229024506	-0.62791461779985	-0.726826608091621	-0.529002627508078	-0.898243274726144	-1.21676291032288	-0.579723639129406
-0.997641516807804	-0.267645608238682	-0.673335003928887	0.138043787451524	-0.624714880544025	-0.723122833548859	-0.526306927539192	-0.896724928942446	-1.21434914222954	-0.579100715655348
-0.992531680578983	-0.262238698001757	-0.666831435445971	0.142354039442457	-0.621515143288201	-0.719419059006097	-0.523611227570305	-0.895206583158749	-1.21193743593943	-0.578475730378065
-0.987421844350163	-0.256831787764833	-0.660330582489261	0.146667006959596	-0.618315406032376	-0.715715284463335	-0.520915527601418	-0.893688237375051	-1.20952780894814	-0.577848665801965
-0.982312008121342	-0.251424877527908	-0.653832467205184	0.150982712149367	-0.615115668776552	-0.712011509920573	-0.518219827632531	-0.892169891591353	-1.20712027890834	-0.577219504274362
-0.977202171892522	-0.246017967290984	-0.647337111925311	0.155301177343343	-0.611915931520728	-0.708307735377811	-0.515524127663645	-0.890651545807656	-1.20471486363089	-0.576588227984424
-0.972092335663701	-0.240611057054059	-0.640844539167345	0.159622425059227	-0.608716194264903	-0.704603960835049	-0.512828427694758	-0.889133200023958	-1.20231158108579	-0.575954818962124
-0.966982499434881	-0.235204146817135	-0.634354771636098	0.163946478001829	-0.605516457009079	-0.700900186292286	-0.510132727725871	-0.88761485424026	-1.19991044940331	-0.575319259077206
-0.96187266320606	-0.22979723658021	-0.627867832224446	0.168273359064026	-0.602316719753254	-0.697196411749524	-0.507437027756984	-0.886096508456562	-1.19751148687498	-0.574681530038147
-0.95676282697724	-0.224390326343286	-0.621383744014271	0.172603091327699	-0.59911698249743	-0.693492637206762	-0.504741327788097	-0.884578162672864	-1.19511471195459	-0.574041613391143
-0.951652990748419	-0.218983416106362	-0.614902530277383	0.17693569806466	-0.595917245241605	-0.689788862664	-0.502045627819211	-0.883059816889167	-1.19272014325924	-0.573399490519098
-0.946543154519599	-0.213576505869437	-0.608424214476425	0.181271202737551	-0.592717507985781	-0.686085088121238	-0.499349927850324	-0.881541471105469	-1.19032779957031	-0.572755142640629
-0.941433318290778	-0.208169595632512	-0.601948820265753	0.185609629000728	-0.589517770729956	-0.682381313578476	-0.496654227881437	-0.880023125321771	-1.18793769983447	-0.572108550809073
-0.936323482061958	-0.202762685395588	-0.595476371492301	0.189951000701125	-0.586318033474132	-0.678677539035714	-0.49395852791255	-0.878504779538074	-1.18554986316463	-0.571459695911521
-0.931213645833137	-0.197355775158663	-0.589006892196422	0.194295341879095	-0.583118296218307	-0.674973764492952	-0.491262827943663	-0.876986433754376	-1.1831643088409	-0.570808558667853
-0.926103809604317	-0.191948864921739	-0.582540406612705	0.198642676769227	-0.579918558962483	-0.67126998995019	-0.488567127974777	-0.875468087970678	-1.18078105631156	-0.570155119629795
-0.920993973375496	-0.186541954684815	-0.576076939170768	0.202993029801139	-0.576718821706659	-0.667566215407428	-0.48587142800589	-0.87394974218698	-1.17840012519397	-0.569499359179988
-0.915884137146675	-0.18113504444789	-0.569616514496029	0.207346425600249	-0.573519084450834	-0.663862440864665	-0.483175728037003	-0.872431396403283	-1.17602153527549	-0.56884125753107
-0.910774300917855	-0.175728134210966	-0.56315915741045	0.211702888988518	-0.57031934719501	-0.660158666321903	-0.480480028068116	-0.870913050619585	-1.17364530651438	-0.568180794724785
-0.905664464689035	-0.170321223974041	-0.556704892933251	0.216062444985168	-0.567119609939185	-0.656454891779141	-0.477784328099229	-0.869394704835887	-1.17127145904068	-0.567517950631095
-0.900554628460214	-0.164914313737117	-0.550253746281602	0.220425118807368	-0.563919872683361	-0.652751117236379	-0.475088628130343	-0.86787635905219	-1.16890001315706	-0.56685270494732
-0.895444792231394	-0.159507403500192	-0.54380574287128	0.224790935870896	-0.560720135427536	-0.649047342693617	-0.472392928161456	-0.866358013268492	-1.16653098933968	-0.566185037197301
-0.890334956002573	-0.154100493263268	-0.537360908317303	0.229159921790767	-0.557520398171712	-0.645343568150855	-0.469697228192569	-0.864839667484794	-1.16416440823902	-0.565514926730567
-0.885225119773752	-0.148693583026343	-0.530919268434521	0.233532102381834	-0.554320660915887	-0.641639793608093	-0.467001528223682	-0.863321321701096	-1.16180029068065	-0.564842352721546
-0.880115283544932	-0.143286672789419	-0.524480849238189	0.237907503659351	-0.551120923660063	-0.637936019065331	-0.464305828254795	-0.861802975917399	-1.15943865766602	-0.564167294168778
-0.875005447316112	-0.137879762552495	-0.518045676944495	0.242286151839506	-0.547921186404239	-0.634232244522569	-0.461610128285909	-0.860284630133701	-1.15707953037324	-0.563489729894162
-0.869895611087291	-0.13247285231557	-0.511613777971058	0.246668073339918	-0.544721449148414	-0.630528469979807	-0.458914428317022	-0.858766284350003	-1.15472293015778	-0.562809638542225
-0.86478577485847	-0.127065942078646	-0.505185178937391	0.2510532947801	-0.54152171189259	-0.626824695437044	-0.456218728348135	-0.857247938566305	-1.15236887855319	-0.562126998579418
-0.85967593862965	-0.121659031841721	-0.498759906665321	0.255441842981878	-0.538321974636765	-0.623120920894283	-0.453523028379248	-0.855729592782608	-1.15001739727178	-0.561441788293433
-0.854566102400829	-0.116252121604797	-0.492337988179377	0.259833744969784	-0.535122237380941	-0.61941714635152	-0.450827328410361	-0.85421124699891	-1.14766850820526	-0.560753985792556
-0.849456266172009	-0.110845211367872	-0.485919450707135	0.264229027971391	-0.531922500125116	-0.615713371808758	-0.448131628441475	-0.852692901215212	-1.14532223342538	-0.560063569005041
-0.844346429943188	-0.105438301130948	-0.479504321679521	0.268627719417625	-0.528722762869292	-0.612009597265996	-0.445435928472588	-0.851174555431515	-1.14297859518451	-0.559370515678519
-0.839236593714368	-0.100031390894023	-0.473092628731069	0.273029846943023	-0.525523025613467	-0.608305822723234	-0.442740228503701	-0.849656209647817	-1.1406376159162	-0.558674803379433
-0.834126757485547	-0.0946244806570989	-0.466684399700144	0.277435438385946	-0.522323288357643	-0.604602048180472	-0.440044528534814	-0.848137863864119	-1.13829931823572	-0.557976409492514
-0.829016921256727	-0.0892175704201744	-0.460279662629107	0.281844521788758	-0.519123551101819	-0.60089827363771	-0.437348828565927	-0.846619518080422	-1.13596372494057	-0.557275311220278
-0.823907085027906	-0.0838106601832498	-0.453878445764443	0.286257125397944	-0.515923813845994	-0.597194499094948	-0.43465312859704	-0.845101172296724	-1.13363085901088	-0.556571485582572
-0.818797248799086	-0.0784037499463255	-0.447480777556838	0.290673277664187	-0.51272407659017	-0.593490724552186	-0.431957428628154	-0.843582826513026	-1.13130074360991	-0.555864909416144
-0.813687412570265	-0.0729968397094011	-0.4410866866612	0.295093007242398	-0.509524339334345	-0.589786950009424	-0.429261728659267	-0.842064480729328	-1.1289734020844	-0.555155559374256
-0.808577576341445	-0.0675899294724765	-0.434696201936638	0.299516342991685	-0.506324602078521	-0.586083175466661	-0.42656602869038	-0.840546134945631	-1.12664885796492	-0.554443411926336
-0.803467740112624	-0.0621830192355521	-0.428309352446383	0.303943313975279	-0.503124864822696	-0.582379400923899	-0.423870328721493	-0.839027789161933	-1.12432713496619	-0.553728443357671
-0.798357903883804	-0.0567761089986277	-0.421926167457654	0.308373949460399	-0.499925127566872	-0.578675626381137	-0.421174628752607	-0.837509443378235	-1.12200825698734	-0.553010629769136
-0.793248067654983	-0.0513691987617031	-0.41554667644147	0.312808278918064	-0.496725390311047	-0.574971851838375	-0.41847892878372	-0.835991097594537	-1.11969224811211	-0.552289947076969
-0.788138231426163	-0.0459622885247787	-0.409170909072404	0.317246332022847	-0.493525653055223	-0.571268077295613	-0.415783228814833	-0.83447275181084	-1.11737913260908	-0.551566371012599
-0.783028395197342	-0.0405553782878543	-0.402798895228276	0.321688138652567	-0.490325915799399	-0.567564302752851	-0.413087528845946	-0.832954406027142	-1.11506893493178	-0.550839877122501
-0.777918558968522	-0.0351484680509297	-0.396430664989786	0.326133728887927	-0.487126178543574	-0.563860528210089	-0.410391828877059	-0.831436060243444	-1.11276167971877	-0.550110440768116
-0.772808722739701	-0.0297415578140053	-0.390066248640089	0.330583133012079	-0.48392644128775	-0.560156753667327	-0.407696128908173	-0.829917714459746	-1.11045739179368	-0.549378037125814
-0.767698886510881	-0.024334647577081	-0.383705676664296	0.335036381510134	-0.480726704031925	-0.556452979124565	-0.405000428939286	-0.828399368676049	-1.1081560961652	-0.548642641186899
-0.76258905028206	-0.0189277373401563	-0.377348979748917	0.339493505068605	-0.477526966776101	-0.552749204581803	-0.402304728970399	-0.826881022892351	-1.10585781802702	-0.547904227757684
-0.75747921405324	-0.0135208271032319	-0.370996188781237	0.343954534574773	-0.474327229520276	-0.54904543003904	-0.399609029001512	-0.825362677108654	-1.10356258275771	-0.547162771459598
-0.752369377824419	-0.00811391686630758	-0.364647334848614	0.348419501115999	-0.471127492264452	-0.545341655496278	-0.396913329032625	-0.823844331324956	-1.10127041592054	-0.54641824672937
-0.747259541595598	-0.00270700662938295	-0.358302449237716	0.35288843597895	-0.467927755008627	-0.541637880953516	-0.394217629063739	-0.822325985541258	-1.09898134326327	-0.545670627819251
-0.742149705366778	0.00269990360754147	-0.35196156343368	0.357361370648763	-0.464728017752803	-0.537934106410754	-0.391521929094852	-0.82080763975756	-1.09669539071781	-0.544919888797305
-0.737039869137958	0.00810681384446577	-0.345624709119196	0.361838336808127	-0.461528280496979	-0.534230331867992	-0.388826229125965	-0.819289293973863	-1.09441258439996	-0.544166003547762
-0.731930032909137	0.0135137240813904	-0.339291918173515	0.366319366336295	-0.458328543241154	-0.53052655732523	-0.386130529157078	-0.817770948190165	-1.09213295060891	-0.543408945771423
-0.726820196680316	0.0189206343183148	-0.332963222671382	0.370804491308012	-0.45512880598533	-0.526822782782468	-0.383434829188191	-0.816252602406467	-1.0898565158268	-0.542648688986136
-0.721710360451496	0.0243275445552392	-0.326638654881886	0.375293743992365	-0.451929068729505	-0.523119008239706	-0.380739129219305	-0.814734256622769	-1.0875833067182	-0.541885206527337
-0.716600524222675	0.0297344547921637	-0.320318247267225	0.379787156851553	-0.448729331473681	-0.519415233696944	-0.378043429250418	-0.813215910839072	-1.08531335012948	-0.541118471548659
-0.711490687993855	0.0351413650290882	-0.314002032481395	0.384284762539571	-0.445529594217856	-0.515711459154182	-0.375347729281531	-0.811697565055374	-1.08304667308815	-0.540348457022601
-0.706380851765035	0.0405482752660126	-0.307690043368787	0.388786593900812	-0.442329856962032	-0.51200768461142	-0.372652029312644	-0.810179219271676	-1.08078330280207	-0.539575135741284
-0.701271015536214	0.0459551855029371	-0.301382312962699	0.393292683968573	-0.439130119706207	-0.508303910068657	-0.369956329343757	-0.808660873487978	-1.07852326665869	-0.538798480317262
-0.696161179307393	0.0513620957398616	-0.29507887448376	0.397803065963483	-0.435930382450383	-0.504600135525895	-0.367260629374871	-0.807142527704281	-1.07626659222414	-0.53801846318442
-0.691051343078573	0.0567690059767861	-0.28877976133826	0.402317773291832	-0.432730645194558	-0.500896360983133	-0.364564929405984	-0.805624181920583	-1.07401330724222	-0.537235056598942
-0.685941506849752	0.0621759162137105	-0.282485007116388	0.406836839543809	-0.429530907938734	-0.497192586440371	-0.361869229437097	-0.804105836136885	-1.07176343963341	-0.536448232640364
-0.680831670620932	0.0675828264506349	-0.276194645590377	0.411360298491647	-0.42633117068291	-0.493488811897609	-0.35917352946821	-0.802587490353188	-1.06951701749368	-0.535657963212693
-0.675721834392111	0.0729897366875595	-0.269908710712551	0.415888184087671	-0.423131433427085	-0.489785037354847	-0.356477829499323	-0.80106914456949	-1.06727406909335	-0.534864220045627
-0.670611998163291	0.0783966469244839	-0.263627236613273	0.420420530462241	-0.419931696171261	-0.486081262812085	-0.353782129530437	-0.799550798785792	-1.06503462287574	-0.534066974695841
-0.66550216193447	0.0838035571614083	-0.257350257598792	0.424957371921608	-0.416731958915436	-0.482377488269323	-0.35108642956155	-0.798032453002094	-1.06279870745582	-0.533266198548371
-0.66039232570565	0.0892104673983329	-0.251077808148988	0.429498742945653	-0.413532221659612	-0.478673713726561	-0.348390729592663	-0.796514107218397	-1.06056635161871	-0.532461862818081
-0.655282489476829	0.0946173776352573	-0.244809922915017	0.434044678185531	-0.410332484403787	-0.474969939183799	-0.345695029623776	-0.794995761434699	-1.05833758431818	-0.531653938551216
-0.650172653248009	0.100024287872182	-0.238546636716845	0.438595212461208	-0.407132747147963	-0.471266164641036	-0.342999329654889	-0.793477415651001	-1.05611243467495	-0.530842396627057
-0.645062817019188	0.105431198109106	-0.232287984540673	0.443150380758885	-0.403933009892138	-0.467562390098274	-0.340303629686003	-0.791959069867304	-1.05389093197495	-0.530027207759654
-0.639952980790368	0.110838108346031	-0.22603400153626	0.447710218228322	-0.400733272636314	-0.463858615555512	-0.337607929717116	-0.790440724083606	-1.05167310566754	-0.52920834249967
-0.634843144561547	0.116245018582955	-0.219784723014129	0.452274760180039	-0.39753353538049	-0.46015484101275	-0.334912229748229	-0.788922378299908	-1.0494589853635	-0.528385771236313
-0.629733308332727	0.12165192881988	-0.213540184442655	0.456844042082414	-0.394333798124665	-0.456451066469988	-0.332216529779342	-0.78740403251621	-1.04724860083305	-0.527559464199368
-0.624623472103906	0.127058839056804	-0.207300421445055	0.461418099558663	-0.391134060868841	-0.452747291927226	-0.329520829810455	-0.785885686732513	-1.04504198200369	-0.526729391461333
-0.619513635875086	0.132465749293728	-0.201065469796241	0.465996968383697	-0.387934323613016	-0.449043517384464	-0.326825129841569	-0.784367340948815	-1.04283915895798	-0.525895522939654
-0.614403799646265	0.137872659530653	-0.194835365419567	0.470580684480874	-0.384734586357192	-0.445339742841702	-0.324129429872682	-0.782848995165117	-1.04064016193116	-0.525057828399071
-0.609293963417445	0.143279569767577	-0.18861014438346	0.475169283918614	-0.381534849101367	-0.44163596829894	-0.321433729903795	-0.781330649381419	-1.03844502130878	-0.524216277454063
-0.604184127188624	0.148686480004502	-0.182389842897911	0.479762802906914	-0.378335111845543	-0.437932193756178	-0.318738029934908	-0.779812303597722	-1.03625376762404	-0.523370839571407
-0.599074290959803	0.154093390241426	-0.176174497310864	0.484361277793717	-0.375135374589718	-0.434228419213415	-0.316042329966021	-0.778293957814024	-1.0340664315552	-0.522521484072847
-0.593964454730983	0.159500300478351	-0.169964144104471	0.488964745061173	-0.371935637333894	-0.430524644670653	-0.313346629997135	-0.776775612030326	-1.03188304392278	-0.521668180137872
-0.588854618502163	0.164907210715275	-0.163758819891216	0.493573241321767	-0.36873590007807	-0.426820870127891	-0.310650930028248	-0.775257266246629	-1.02970363568665	-0.52081089680661
-0.583744782273342	0.1703141209522	-0.157558561409921	0.49818680331432	-0.365536162822245	-0.423117095585129	-0.307955230059361	-0.773738920462931	-1.02752823794302	-0.519949602982839
-0.578634946044521	0.175721031189124	-0.151363405521615	0.502805467899863	-0.362336425566421	-0.419413321042367	-0.305259530090474	-0.772220574679233	-1.02535688192135	-0.519084267437115
-0.573525109815701	0.181127941426049	-0.14517338920528	0.507429272057377	-0.359136688310596	-0.415709546499605	-0.302563830121587	-0.770702228895536	-1.02318959898106	-0.518214858810016
-0.56841527358688	0.186534851662973	-0.13898854955346	0.512058252879406	-0.355936951054772	-0.412005771956843	-0.299868130152701	-0.769183883111838	-1.02102642060817	-0.51734134561551
-0.56330543735806	0.191941761899898	-0.132808923767737	0.516692447567532	-0.352737213798947	-0.408301997414081	-0.297172430183814	-0.76766553732814	-1.01886737841183	-0.516463696244447
-0.558195601129239	0.197348672136822	-0.126634549154077	0.521331893427721	-0.349537476543123	-0.404598222871319	-0.294476730214927	-0.766147191544442	-1.01671250412072	-0.515581878968168
-0.553085764900419	0.202755582373747	-0.120465463118036	0.525976627865529	-0.346337739287298	-0.400894448328557	-0.29178103024604	-0.764628845760744	-1.01456182957924	-0.514695861942251
-0.547975928671598	0.208162492610671	-0.114301703159835	0.530626688381177	-0.343138002031474	-0.397190673785795	-0.289085330277153	-0.763110499977047	-1.01241538674372	-0.513805613210369
-0.542866092442778	0.213569402847595	-0.108143306869292	0.535282112564483	-0.33993826477565	-0.393486899243032	-0.286389630308267	-0.761592154193349	-1.01027320767841	-0.512911100708292
-0.537756256213957	0.21897631308452	-0.101990311920621	0.53994293808966	-0.336738527519825	-0.38978312470027	-0.28369393033938	-0.760073808409651	-1.00813532455129	-0.512012292268009
-0.532646419985137	0.224383223321444	-0.095842756067086	0.544609202709974	-0.333538790264001	-0.386079350157508	-0.280998230370493	-0.758555462625954	-1.00600176962993	-0.511109155621982
-0.527536583756316	0.229790133558369	-0.0897006771355245	0.549280944252262	-0.330339053008176	-0.382375575614746	-0.278302530401606	-0.757037116842256	-1.00387257527698	-0.510201658407537
-0.522426747527496	0.235197043795293	-0.0835641130207209	0.553958200611307	-0.327139315752352	-0.378671801071984	-0.275606830432719	-0.755518771058558	-1.00174777394573	-0.509289768171381
-0.517316911298675	0.240603954032218	-0.0774331016796457	0.558641009744081	-0.323939578496527	-0.374968026529222	-0.272911130463833	-0.75400042527486	-0.999627398175455	-0.508373452374266
-0.512207075069855	0.246010864269142	-0.0713076811255497	0.563329409663834	-0.320739841240703	-0.37126425198646	-0.270215430494946	-0.752482079491163	-0.997511480586555	-0.507452678395771
-0.507097238841034	0.251417774506067	-0.0651878894219179	0.568023438434051	-0.317540103984878	-0.367560477443698	-0.267519730526059	-0.750963733707465	-0.995400053875693	-0.506527413539237
-0.501987402612214	0.256824684742991	-0.0590737646762832	0.572723134162265	-0.314340366729054	-0.363856702900936	-0.264824030557172	-0.749445387923767	-0.993293150810704	-0.505597625036831
-0.496877566383393	0.262231594979915	-0.0529653450338931	0.577428534993724	-0.31114062947323	-0.360152928358174	-0.262128330588285	-0.74792704214007	-0.99119080422539	-0.504663280054749
-0.491767730154573	0.26763850521684	-0.0468626686712391	0.582139679104919	-0.307940892217405	-0.356449153815411	-0.259432630619399	-0.746408696356372	-0.989093047014184	-0.503724345698559
-0.486657893925752	0.273045415453764	-0.0407657737894429	0.586856604696972	-0.304741154961581	-0.352745379272649	-0.256736930650512	-0.744890350572674	-0.986999912126665	-0.502780789018683
-0.481548057696932	0.278452325690689	-0.0346746986074978	0.591579349988875	-0.301541417705756	-0.349041604729887	-0.254041230681625	-0.743372004788976	-0.984911432561935	-0.501832577016017
-0.476438221468111	0.283859235927613	-0.0285894813553721	0.596307953210599	-0.298341680449932	-0.345337830187125	-0.251345530712738	-0.741853659005279	-0.98282764136286	-0.500879676647697
-0.471328385239291	0.289266146164538	-0.0225101602669704	0.601042452596046	-0.295141943194107	-0.341634055644363	-0.248649830743851	-0.740335313221581	-0.980748571610166	-0.499922054832996
-0.46621854901047	0.294673056401462	-0.0164367735729527	0.605782886375877	-0.291942205938283	-0.337930281101601	-0.245954130774965	-0.738816967437883	-0.978674256416396	-0.498959678459371
-0.46110871278165	0.300079966638387	-0.0103693594934147	0.610529292770188	-0.288742468682458	-0.334226506558839	-0.243258430806078	-0.737298621654186	-0.97660472891973	-0.497992514388641
-0.455998876552829	0.305486876875311	-0.00430795623043134	0.615281709981054	-0.285542731426634	-0.330522732016077	-0.240562730837191	-0.735780275870488	-0.974540022277656	-0.49702052946332
-0.450889040324009	0.310893787112236	0.00174739803954266	0.620040176184929	-0.282342994170809	-0.326818957473315	-0.237867030868304	-0.73426193008679	-0.972480169660513	-0.496043690513068
-0.445779204095188	0.31630069734916	0.00779666517340444	0.624804729524916	-0.279143256914985	-0.323115182930553	-0.235171330899417	-0.732743584303092	-0.97042520424488	-0.495061964361305
-0.440669367866368	0.321707607586085	0.0138398070692728	0.629575408102896	-0.275943519659161	-0.319411408387791	-0.232475630930531	-0.731225238519395	-0.968375159206842	-0.494075317831948
-0.435559531637547	0.327114517823009	0.0198767856744922	0.634352249971526	-0.272743782403336	-0.315707633845028	-0.229779930961644	-0.729706892735697	-0.9663300677151	-0.493083717756294
-0.430449695408726	0.332521428059934	0.0259075629937674	0.6391352931261	-0.269544045147512	-0.312003859302266	-0.227084230992757	-0.728188546951999	-0.964289962923961	-0.492087130980038
-0.425339859179906	0.337928338296858	0.0319321010974321	0.643924575496284	-0.266344307891687	-0.308300084759504	-0.22438853102387	-0.726670201168302	-0.962254877966174	-0.491085524370429
-0.420230022951085	0.343335248533782	0.0379503621298443	0.648720134937721	-0.263144570635863	-0.304596310216742	-0.221692831054983	-0.725151855384604	-0.960224845945645	-0.490078864823562
-0.415120186722265	0.348742158770707	0.0439623083179088	0.653522009223505	-0.259944833380038	-0.30089253567398	-0.218997131086097	-0.723633509600906	-0.958199899930011	-0.489067119271801
-0.410010350493444	0.354149069007631	0.0499679019797258	0.658330236035537	-0.256745096124214	-0.297188761131218	-0.21630143111721	-0.722115163817208	-0.956180072943078	-0.488050254691339
-0.404900514264624	0.359555979244556	0.0559671055333607	0.663144852955751	-0.253545358868389	-0.293484986588456	-0.213605731148323	-0.720596818033511	-0.954165397957134	-0.487028238109887
-0.399790678035803	0.36496288948148	0.0619598815057339	0.667965897457227	-0.250345621612565	-0.289781212045694	-0.210910031179436	-0.719078472249813	-0.95215590788513	-0.486001036614496
-0.394680841806983	0.370369799718405	0.067946192541628	0.672793406895181	-0.247145884356741	-0.286077437502932	-0.208214331210549	-0.717560126466115	-0.950151635572732	-0.484968617359498
-0.389571005578162	0.375776709955329	0.0739260014128095	0.677627418497849	-0.243946147100916	-0.282373662960169	-0.205518631241663	-0.716041780682417	-0.948152613790251	-0.483930947574583
-0.384461169349342	0.381183620192254	0.0798992710272597	0.682467969357248	-0.240746409845092	-0.278669888417407	-0.202822931272776	-0.71452343489872	-0.946158875224445	-0.482887994572994
-0.379351333120521	0.386590530429178	0.0858659644385169	0.687315096419839	-0.237546672589267	-0.274966113874645	-0.200127231303889	-0.713005089115022	-0.944170452470205	-0.481839725759839
-0.374241496891701	0.391997440666103	0.0918260448551196	0.692168836477086	-0.234346935333443	-0.271262339331883	-0.197431531335002	-0.711486743331324	-0.942187378022119	-0.480786108640529
-0.36913166066288	0.397404350903027	0.0977794756501518	0.697029226155902	-0.231147198077618	-0.267558564789121	-0.194735831366115	-0.709968397547627	-0.940209684265927	-0.479727110829326
-0.36402182443406	0.402811261139951	0.103726220370887	0.701896301909016	-0.227947460821794	-0.263854790246359	-0.192040131397229	-0.708450051763929	-0.938237403469854	-0.478662700058004
-0.358911988205239	0.408218171376876	0.109666242748522	0.70677010000523	-0.224747723565969	-0.260151015703597	-0.189344431428342	-0.706931705980231	-0.936270567775844	-0.477592844184619
-0.353802151976419	0.4136250816138	0.115599506708002	0.711650656519599	-0.221547986310145	-0.256447241160835	-0.186648731459455	-0.705413360196533	-0.934309209190683	-0.476517511202384
-0.348692315747598	0.419031991850725	0.121525976377931	0.716538007323518	-0.218348249054321	-0.252743466618073	-0.183953031490568	-0.703895014412836	-0.932353359577023	-0.475436669248648
-0.343582479518778	0.424438902087649	0.12744561610056	0.721432188074739	-0.215148511798496	-0.249039692075311	-0.181257331521681	-0.702376668629138	-0.930403050644304	-0.474350286613971
-0.338472643289957	0.429845812324574	0.133358390441848	0.726333234207299	-0.211948774542672	-0.245335917532549	-0.178561631552795	-0.70085832284544	-0.928458313939585	-0.473258331751295
-0.333362807061137	0.435252722561498	0.139264264201605	0.731241180921392	-0.208749037286847	-0.241632142989787	-0.175865931583908	-0.699339977061743	-0.926519180838286	-0.472160773285199
-0.328252970832316	0.440659632798423	0.145163202423685	0.73615606317316	-0.205549300031023	-0.237928368447024	-0.173170231615021	-0.697821631278045	-0.92458568253484	-0.47105758002125
-0.323143134603496	0.446066543035347	0.151055170406252	0.741077915664442	-0.202349562775198	-0.234224593904262	-0.170474531646134	-0.696303285494347	-0.92265785003327	-0.469948720955424
-0.318033298374675	0.451473453272272	0.156940133712093	0.74600677283245	-0.199149825519374	-0.2305208193615	-0.167778831677247	-0.694784939710649	-0.920735714137686	-0.468834165283613
-0.312923462145855	0.456880363509196	0.162818058178985	0.750942668839407	-0.195950088263549	-0.226817044818738	-0.165083131708361	-0.693266593926952	-0.918819305442709	-0.467713882411194
-0.307813625917034	0.462287273746121	0.168688909930102	0.755885637562139	-0.192750351007725	-0.223113270275976	-0.162387431739474	-0.691748248143254	-0.916908654323835	-0.466587841962672
-0.302703789688214	0.467694183983045	0.174552655384463	0.760835712581627	-0.1895506137519	-0.219409495733214	-0.159691731770587	-0.690229902359556	-0.915003790927733	-0.465456013791379
-0.297593953459393	0.473101094219969	0.180409261267412	0.765792927172527	-0.186350876496076	-0.215705721190452	-0.1569960318017	-0.688711556575858	-0.913104745162489	-0.464318367989228
-0.292484117230573	0.478508004456894	0.186258694621118	0.77075731429267	-0.183151139240252	-0.21200194664769	-0.154300331832813	-0.687193210792161	-0.9112115466878	-0.463174874896521
-0.287374281001752	0.483914914693818	0.192100922815102	0.775728906572535	-0.179951401984427	-0.208298172104928	-0.151604631863927	-0.685674865008463	-0.909324224905131	-0.462025505111795
-0.282264444772931	0.489321824930743	0.19793591355677	0.780707736304716	-0.176751664728603	-0.204594397562165	-0.14890893189504	-0.684156519224765	-0.907442808947819	-0.460870229501711
-0.277154608544111	0.494728735167667	0.203763634901957	0.785693835433378	-0.173551927472778	-0.200890623019403	-0.146213231926153	-0.682638173441068	-0.905567327671166	-0.459709019210969
-0.272044772315291	0.500135645404592	0.209584055265467	0.790687235543716	-0.170352190216954	-0.197186848476641	-0.143517531957266	-0.68111982765737	-0.903697809642488	-0.458541845672252
-0.26693493608647	0.505542555641516	0.215397143431608	0.795687967851424	-0.167152452961129	-0.193483073933879	-0.140821831988379	-0.679601481873672	-0.901834283131157	-0.457368680616188
-0.261825099857649	0.510949465878441	0.221202868564709	0.800696063192172	-0.163952715705305	-0.189779299391117	-0.138126132019493	-0.678083136089975	-0.89997677609863	-0.456189496081319
-0.256715263628829	0.516356376115365	0.227001200219617	0.805711552011113	-0.16075297844948	-0.186075524848355	-0.135430432050606	-0.676564790306277	-0.89812531618847	-0.455004264424084
-0.251605427400008	0.52176328635229	0.232792108352169	0.81073446435241	-0.157553241193656	-0.182371750305593	-0.132734732081719	-0.675046444522579	-0.896279930716369	-0.453812958328789
-0.246495591171188	0.527170196589214	0.238575563329619	0.815764829848809	-0.154353503937832	-0.178667975762831	-0.130039032112832	-0.673528098738881	-0.894440646660186	-0.452615550817577
-0.241385754942367	0.532577106826138	0.244351535941028	0.820802677711249	-0.151153766682007	-0.174964201220069	-0.127343332143945	-0.672009752955184	-0.892607490649995	-0.451412015260373
-0.236275918713547	0.537984017063063	0.2501199974076	0.825848036718525	-0.147954029426183	-0.171260426677307	-0.124647632175059	-0.670491407171486	-0.890780488958158	-0.450202325384813
-0.231166082484726	0.543390927299987	0.255880919392962	0.830900935207013	-0.144754292170358	-0.167556652134545	-0.121951932206172	-0.668973061387788	-0.888959667489439	-0.448986455286137
-0.226056246255906	0.548797837536912	0.261634274013368	0.835961401060455	-0.141554554914534	-0.163852877591783	-0.119256232237285	-0.66745471560409	-0.887145051771141	-0.44776437943704
-0.220946410027085	0.554204747773836	0.267380033847844	0.841029461699828	-0.138354817658709	-0.16014910304902	-0.116560532268398	-0.665936369820393	-0.885336666943302	-0.446536072697483
-0.215836573798265	0.559611658010761	0.273118171948234	0.846105144073287	-0.135155080402885	-0.156445328506258	-0.113864832299511	-0.664418024036695	-0.883534537748947	-0.445301510324443
-0.210726737569444	0.565018568247685	0.278848661849169	0.851188474646202	-0.13195534314706	-0.152741553963496	-0.111169132330625	-0.662899678252997	-0.88173868852439	-0.444060667981604
-0.205616901340624	0.57042547848461	0.284571477577928	0.856279479391292	-0.128755605891236	-0.149037779420734	-0.108473432361738	-0.6613813324693	-0.879949143189623	-0.442813521748976
-0.200507065111803	0.575832388721534	0.290286593664203	0.861378183778866	-0.125555868635412	-0.145334004877972	-0.105777732392851	-0.659862986685602	-0.87816592523877	-0.441560048132434
-0.195397228882983	0.581239298958458	0.295993985149739	0.866484612767178	-0.122356131379587	-0.14163023033521	-0.103082032423964	-0.658344640901904	-0.876389057730638	-0.440300224073171
-0.190287392654162	0.586646209195383	0.301693627597864	0.871598790792902	-0.119156394123763	-0.137926455792448	-0.100386332455077	-0.656826295118206	-0.874618563279355	-0.439034026957058
-0.185177556425342	0.592053119432308	0.307385497102877	0.876720741761739	-0.115956656867938	-0.134222681249686	-0.0976906324861906	-0.655307949334509	-0.872854464045118	-0.437761434623899
-0.180067720196521	0.597460029669232	0.313069570299307	0.881850489039157	-0.112756919612114	-0.130518906706924	-0.0949949325173038	-0.653789603550811	-0.87109678172505	-0.436482425376572
-0.174957883967701	0.602866939906157	0.318745824371025	0.886988055441288	-0.109557182356289	-0.126815132164161	-0.092299232548417	-0.652271257767113	-0.86934553754417	-0.435196977990056
-0.16984804773888	0.608273850143081	0.3244142370602	0.892133463225962	-0.106357445100465	-0.123111357621399	-0.0896035325795302	-0.650752911983415	-0.867600752246506	-0.433905071720325
-0.16473821151006	0.613680760380006	0.330074786676095	0.897286734083916	-0.10315770784464	-0.119407583078637	-0.0869078326106433	-0.649234566199718	-0.865862446086325	-0.43260668631311
-0.159628375281239	0.61908767061693	0.335727452103696	0.902447889130164	-0.0999579705888159	-0.115703808535875	-0.0842121326417566	-0.64771622041602	-0.864130638819524	-0.431301802012516
-0.154518539052419	0.624494580853854	0.341372212812158	0.90761694889555	-0.0967582333329915	-0.112000033993113	-0.0815164326728698	-0.646197874632322	-0.862405349695162	-0.429990399569482
-0.149408702823598	0.629901491090779	0.34700904886308	0.912793933318478	-0.0935584960771669	-0.108296259450351	-0.0788207327039829	-0.644679528848625	-0.860686597447156	-0.428672460250093
-0.144298866594778	0.635308401327703	0.35263794091857	0.917978861736837	-0.0903587588213425	-0.104592484907589	-0.0761250327350962	-0.643161183064927	-0.858974400286148	-0.427347965843705
-0.139189030365957	0.640715311564628	0.358258870249129	0.923171752880127	-0.087159021565518	-0.100888710364827	-0.0734293327662093	-0.641642837281229	-0.857268775891542	-0.426016898670916
-0.134079194137136	0.646122221801552	0.363871818741318	0.928372624861787	-0.0839592843096936	-0.0971849358220647	-0.0707336327973225	-0.640124491497531	-0.855569741403728	-0.424679241591335
-0.128969357908316	0.651529132038477	0.369476768905213	0.933581495171741	-0.0807595470538692	-0.0934811612793026	-0.0680379328284358	-0.638606145713834	-0.8538773134165	-0.423334978011167
-0.123859521679496	0.656936042275401	0.375073703881643	0.938798380669159	-0.0775598097980448	-0.0897773867365406	-0.065342232859549	-0.637087799930136	-0.852191507969669	-0.421984091890603
-0.118749685450675	0.662342952512325	0.380662607449201	0.94402329757545	-0.0743600725422204	-0.0860736121937785	-0.0626465328906623	-0.635569454146438	-0.850512340541882	-0.420626567750995
-0.113639849221855	0.66774986274925	0.386243464031016	0.949256261467484	-0.071160335286396	-0.0823698376510165	-0.0599508329217755	-0.634051108362741	-0.848839826043659	-0.419262390681822
-0.108530012993034	0.673156772986175	0.391816258701292	0.954497287271057	-0.0679605980305713	-0.0786660631082541	-0.0572551329528885	-0.632532762579043	-0.847173978810649	-0.417891546347437
-0.103420176764213	0.678563683223099	0.397380977191593	0.959746389254605	-0.0647608607747469	-0.0749622885654921	-0.0545594329840018	-0.631014416795345	-0.84551481259711	-0.41651402099358
-0.0983103405353929	0.683970593460023	0.402937605896885	0.965003581023162	-0.0615611235189225	-0.07125851402273	-0.051863733015115	-0.629496071011647	-0.843862340569629	-0.415129801453666
-0.0932005043065725	0.689377503696948	0.40848613188131	0.970268875512585	-0.0583613862630981	-0.067554739479968	-0.0491680330462282	-0.62797772522795	-0.842216575301081	-0.413738875154818
-0.088090668077752	0.694784413933872	0.414026542883704	0.975542284984041	-0.0551616490072737	-0.063850964937206	-0.0464723330773415	-0.626459379444252	-0.840577528764834	-0.412341230123669
-0.0829808318489316	0.700191324170797	0.419558827322836	0.980823821018757	-0.0519619117514493	-0.0601471903944439	-0.0437766331084547	-0.624941033660554	-0.838945212329209	-0.410936854991899
-0.0778709956201107	0.705598234407721	0.425082974302389	0.986113494513054	-0.0487621744956246	-0.0564434158516816	-0.0410809331395677	-0.623422687876856	-0.837319636752199	-0.409525739001514
-0.0727611593912902	0.711005144644646	0.430598973615638	0.991411315673654	-0.0455624372398002	-0.0527396413089195	-0.038385233170681	-0.621904342093159	-0.835700812176453	-0.408107872009864
-0.0676513231624698	0.71641205488157	0.436106815749867	0.996717294013273	-0.0423626999839758	-0.0490358667661575	-0.0356895332017942	-0.620385996309461	-0.834088748124533	-0.406683244494389
-0.0625414869336494	0.721818965118495	0.441606491890486	1.0020314383465	-0.0391629627281514	-0.0453320922233954	-0.0329938332329074	-0.618867650525763	-0.832483453494439	-0.405251847557088
-0.0574316507048289	0.727225875355419	0.44709799392485	1.00735375678599	-0.035963225472327	-0.0416283176806334	-0.0302981332640207	-0.617349304742066	-0.830884936555426	-0.403813672928705
-0.0523218144760085	0.732632785592343	0.452581314445796	1.01268425673889	-0.0327634882165026	-0.0379245431378713	-0.0276024332951339	-0.615830958958368	-0.829293204944095	-0.402368712972641
-0.0472119782471876	0.738039695829268	0.45805644675487	1.01802294490367	-0.029563750960678	-0.034220768595109	-0.0249067333262469	-0.61431261317467	-0.827708265660778	-0.400916960688562
-0.0421021420183672	0.743446606066193	0.46352338486525	1.02336982726714	-0.0263640137048536	-0.0305169940523469	-0.0222110333573602	-0.612794267390972	-0.82613012506622	-0.399458409715725
-0.0369923057895467	0.748853516303117	0.468982123504366	1.02872490910187	-0.0231642764490292	-0.0268132195095849	-0.0195153333884734	-0.611275921607275	-0.824558788878549	-0.397993054336
-0.0318824695607263	0.754260426540041	0.474432658116216	1.03408819496387	-0.0199645391932048	-0.0231094449668229	-0.0168196334195866	-0.609757575823577	-0.822994262170555	-0.396520889476599
-0.0267726333319058	0.759667336776966	0.479874984863357	1.03945968869057	-0.0167648019373804	-0.0194056704240608	-0.0141239334506999	-0.608239230039879	-0.821436549367267	-0.395041910712492
-0.0216627971030849	0.76507424701389	0.485309100628599	1.04483939339918	-0.0135650646815557	-0.0157018958812985	-0.0114282334818129	-0.606720884256182	-0.819885654243835	-0.393556114268528
-0.0165529608742645	0.770481157250815	0.490735003016367	1.05022731148526	-0.0103653274257313	-0.0119981213385364	-0.00873253351292613	-0.605202538472484	-0.818341579923729	-0.392063497021238
-0.0114431246454441	0.775888067487739	0.496152690353762	1.05562344462172	-0.00716559016990687	-0.00829434679577437	-0.00603683354403937	-0.603684192688786	-0.816804328877235	-0.390564056500338
-0.00633328841662362	0.781294977724664	0.501562161691296	1.06102779375803	-0.00396585291408247	-0.00459057225301233	-0.00334113357515261	-0.602165846905088	-0.815273902920273	-0.389057790889904
-0.00122345218780318	0.786701887961588	0.506963416803307	1.06644035911987	-0.00076611565825807	-0.000886797710250289	-0.000645433606265851	-0.600647501121391	-0.813750303213527	-0.387544699029255
0.00388638404101727	0.792108798198512	0.512356456188063	1.07186114020896	0.00243362159756633	0.00205026636262091	0.00281697683251175	-0.599129155337693	-0.812233530261884	-0.386024780413502
0.00899622026983815	0.797515708435437	0.517741281067538	1.07729013580334	0.00563335885339101	0.0047459663315079	0.00652075137527412	-0.597610809553995	-0.810723583914194	-0.384498035193796
0.0141060564986586	0.802922618672362	0.523117893386879	1.08272734395784	0.00883309610921541	0.00744166630039466	0.0102245259180362	-0.596092463770297	-0.809220463363342	-0.382964464177253
0.019215892727479	0.808329528909286	0.528486295813543	1.08817276200503	0.0120328333650398	0.0101373662692814	0.0139283004607982	-0.5945741179866	-0.807724167146635	-0.381424068826564
0.0243257289562995	0.81373643914621	0.533846491736131	1.09362638655629	0.0152325706208642	0.0128330662381682	0.0176320750035602	-0.593055772202902	-0.806234693146506	-0.379876851259299
0.0294355651851199	0.819143349383135	0.539198485262894	1.09908821350338	0.0184323078766886	0.0155287662070549	0.0213358495463223	-0.591537426419204	-0.804752038591526	-0.378322814246882
0.0345454014139404	0.824550259620059	0.544542281219928	1.10455823802019	0.021632045132513	0.0182244661759417	0.0250396240890843	-0.590019080635507	-0.803276200057741	-0.376761961213272
0.0396552376427612	0.829957169856984	0.549877885149062	1.11003645456491	0.0248317823883377	0.0209201661448287	0.0287433986318467	-0.588500734851809	-0.801807173470303	-0.375194296233314
0.0447650738715817	0.835364080093908	0.555205303305425	1.11552285688239	0.0280315196441621	0.0236158661137155	0.0324471731746087	-0.586982389068111	-0.800344954105427	-0.373619824030795
0.0498749101004021	0.840770990330833	0.560524542654717	1.12101743800695	0.0312312568999865	0.0263115660826022	0.0361509477173708	-0.585464043284413	-0.798889536592643	-0.372038549976184
0.0549847463292226	0.846177900567757	0.565835610870164	1.12652019026535	0.0344309941558109	0.029007266051489	0.0398547222601328	-0.583945697500716	-0.79744091491736	-0.370450480084071
0.060094582558043	0.851584810804682	0.571138516329176	1.13203110528019	0.0376307314116353	0.0317029660203757	0.0435584968028949	-0.582427351717018	-0.79599908242373	-0.368855621010306
0.0652044187868634	0.856991721041606	0.57643326810971	1.1375501739735	0.0408304686674597	0.0343986659892625	0.0472622713456569	-0.58090900593332	-0.794564031817809	-0.367253980048832
0.0703142550156843	0.862398631278531	0.581719875986327	1.14307738657073	0.0440302059232844	0.0370943659581495	0.0509660458884193	-0.579390660149623	-0.793135755171013	-0.365645565128232
0.0754240912445048	0.867805541515455	0.586998350425968	1.14861273260494	0.0472299431791088	0.0397900659270363	0.0546698204311813	-0.577872314365925	-0.791714243923872	-0.364030384807977
0.0805339274733252	0.87321245175238	0.592268702583442	1.15415620092132	0.0504296804349332	0.042485765895923	0.0583735949739433	-0.576353968582227	-0.790299488890062	-0.362408448274393
0.0856437637021457	0.878619361989304	0.597530944296622	1.15970777968199	0.0536294176907576	0.0451814658648098	0.0620773695167054	-0.574835622798529	-0.788891480260722	-0.360779765336336
0.0907535999309661	0.884026272226228	0.602785088081379	1.16526745637108	0.056829154946582	0.0478771658336965	0.0657811440594674	-0.573317277014832	-0.78749020760906	-0.359144346420603
0.0958634361597865	0.889433182463153	0.60803114712623	1.17083521780008	0.0600288922024064	0.0505728658025833	0.0694849186022295	-0.571798931231134	-0.786095659895215	-0.357502202567053
0.100973272388607	0.894840092700077	0.613269135286722	1.17641105011343	0.0632286294582311	0.0532685657714703	0.0731886931449918	-0.570280585447436	-0.784707825471399	-0.355853345423473
0.106083108617428	0.900247002937002	0.61849906707956	1.18199493879444	0.0664283667140555	0.055964265740357	0.0768924676877539	-0.568762239663738	-0.7833266920873	-0.354197787240177
0.111192944846248	0.905653913173926	0.623720957676471	1.18758686867138	0.0696281039698799	0.0586599657092438	0.0805962422305159	-0.567243893880041	-0.781952246895735	-0.352535540864347
0.116302781075069	0.911060823410851	0.628934822897826	1.19318682392388	0.0728278412257043	0.0613556656781306	0.084300016773278	-0.565725548096343	-0.780584476458564	-0.350866619734122
0.121412617303889	0.916467733647775	0.634140679206006	1.19879478808954	0.0760275784815287	0.0640513656470173	0.08800379131604	-0.564207202312645	-0.779223366752841	-0.34919103787245
0.12652245353271	0.921874643884699	0.639338543698545	1.20441074407085	0.0792273157373531	0.0667470656159041	0.091707565858802	-0.562688856528948	-0.777868903177203	-0.347508809880692
0.131632289761531	0.927281554121624	0.64452843410103	1.21003467414222	0.0824270529931777	0.0694427655847911	0.0954113404015644	-0.56117051074525	-0.776521070558495	-0.345819950932004
0.136742125990351	0.932688464358549	0.649710368759781	1.21566655995732	0.0856267902490021	0.0721384655536778	0.0991151149443265	-0.559652164961552	-0.775179853158619	-0.344124476764485
0.141851962219171	0.938095374595473	0.654884366634316	1.22130638255663	0.0888265275048265	0.0748341655225646	0.102818889487088	-0.558133819177854	-0.773845234681594	-0.342422403674115
0.146961798447992	0.943502284832397	0.660050447289599	1.2269541223752	0.0920262647606509	0.0775298654914514	0.106522664029851	-0.556615473394157	-0.772517198280835	-0.340713748507479
0.152071634676812	0.948909195069322	0.665208630888092	1.23260975925055	0.0952260020164754	0.0802255654603381	0.110226438572613	-0.555097127610459	-0.771195726566628	-0.33899852865429
0.157181470905633	0.954316105306246	0.670358938181604	1.23827327243089	0.0984257392722998	0.0829212654292249	0.113930213115375	-0.553578781826761	-0.76988080161381	-0.337276762039713
0.162291307134454	0.959723015543171	0.675501390502956	1.24394464058339	0.101625476528124	0.0856169653981119	0.117633987658137	-0.552060436043064	-0.768572404969623	-0.335548467116504
0.167401143363274	0.965129925780095	0.68063600975746	1.24962384180273	0.104825213783949	0.0883126653669986	0.121337762200899	-0.550542090259366	-0.76727051766176	-0.333813662856972
0.172510979592094	0.97053683601702	0.685762818414233	1.25531085361981	0.108024951039773	0.0910083653358854	0.125041536743661	-0.549023744475668	-0.765975120206579	-0.332072368744757
0.177620815820915	0.975943746253944	0.690881839497332	1.26100565301056	0.111224688295598	0.0937040653047722	0.128745311286423	-0.54750539869197	-0.764686192617484	-0.330324604766457
0.182730652049735	0.981350656490869	0.695993096576743	1.26670821640499	0.114424425551422	0.0963997652736589	0.132449085829185	-0.545987052908273	-0.763403714413454	-0.328570391403092
0.187840488278556	0.986757566727793	0.701096613759214	1.27241851969637	0.117624162807246	0.0990954652425457	0.136152860371947	-0.544468707124575	-0.762127664627733	-0.326809749621417
0.192950324507377	0.992164476964718	0.706192415678944	1.27813653825049	0.120823900063071	0.101791165211433	0.13985663491471	-0.542950361340877	-0.760858021816652	-0.325042700865102
0.198060160736197	0.997571387201642	0.711280527488139	1.28386224691515	0.124023637318896	0.104486865180319	0.143560409457472	-0.541432015557179	-0.759594764068584	-0.323269267045775
0.203169996965018	1.00297829743857	0.716360974847443	1.28959562002969	0.12722337457472	0.107182565149206	0.147264184000234	-0.539913669773482	-0.758337869013026	-0.321489470533937
0.208279833193838	1.00838520767549	0.721433783916248	1.29533663143473	0.130423111830544	0.109878265118093	0.150967958542996	-0.538395323989784	-0.757087313829794	-0.319703334149774
0.213389669422658	1.01379211791242	0.726498981342894	1.30108525448194	0.133622849086369	0.11257396508698	0.154671733085758	-0.536876978206086	-0.755843075258326	-0.317910881153847
0.218499505651479	1.01919902814934	0.731556594254765	1.30684146204392	0.136822586342193	0.115269665055867	0.15837550762852	-0.535358632422389	-0.754605129607085	-0.316112135237692
0.2236093418803	1.02460593838626	0.736606650248287	1.31260522652424	0.140022323598018	0.117965365024753	0.162079282171282	-0.533840286638691	-0.753373452763058	-0.314307120514324
0.22871917810912	1.03001284862319	0.74164917737885	1.31837651986753	0.143222060853842	0.12066106499364	0.165783056714044	-0.532321940854993	-0.752148020201324	-0.312495861508662
0.233829014337941	1.03541975886011	0.746684204150636	1.32415531356959	0.146421798109667	0.123356764962527	0.169486831256806	-0.530803595071295	-0.750928806994716	-0.310678383147875
0.238938850566761	1.04082666909704	0.751711759506386	1.32994157868769	0.149621535365491	0.126052464931414	0.173190605799568	-0.529285249287598	-0.749715787823534	-0.308854710751661
0.244048686795582	1.04623357933396	0.756731872817098	1.33573528585083	0.152821272621315	0.1287481649003	0.17689438034233	-0.5277669035039	-0.748508936985329	-0.307024870022472
0.249158523024402	1.05164048957089	0.76174457387167	1.3415364052701	0.15602100987714	0.131443864869187	0.180598154885093	-0.526248557720202	-0.747308228404726	-0.305188887035678
0.254268359253223	1.05704739980781	0.766749892866496	1.34734490674913	0.159220747132964	0.134139564838074	0.184301929427855	-0.524730211936505	-0.746113635643306	-0.303346788229703
0.259378195482043	1.06245431004474	0.771747860395019	1.35316075969445	0.162420484388789	0.136835264806961	0.188005703970617	-0.523211866152807	-0.744925131909507	-0.301498600396107
0.264488031710864	1.06786122028166	0.776738507437251	1.35898393312607	0.165620221644613	0.139530964775848	0.191709478513379	-0.521693520369109	-0.743742690068566	-0.299644350669653
0.269597867939684	1.07326813051858	0.781721865349266	1.3648143956879	0.168819958900438	0.142226664744735	0.195413253056141	-0.520175174585412	-0.742566282652474	-0.297784066518349
0.274707704168505	1.07867504075551	0.786697965852678	1.37065211565834	0.172019696156262	0.144922364713621	0.199117027598903	-0.518656828801714	-0.74139588186995	-0.295917775733477
0.279817540397326	1.08408195099243	0.791666841024099	1.37649706096077	0.175219433412087	0.147618064682508	0.202820802141665	-0.517138483018016	-0.740231459616416	-0.294045506419616
0.284927376626146	1.08948886122936	0.796628523284601	1.38234919917412	0.178419170667911	0.150313764651395	0.206524576684427	-0.515620137234318	-0.739072987483973	-0.292167286984663
0.290037212854966	1.09489577146628	0.80158304538917	1.38820849754339	0.181618907923736	0.153009464620282	0.210228351227189	-0.514101791450621	-0.737920436771372	-0.290283146129869
0.295147049083787	1.10030268170321	0.806530440416183	1.39407492299023	0.18481864517956	0.155705164589169	0.213932125769951	-0.512583445666923	-0.736773778493962	-0.288393112839884
0.300256885312607	1.10570959194013	0.811470741756883	1.39994844212338	0.188018382435384	0.158400864558055	0.217635900312713	-0.511065099883225	-0.735632983393628	-0.286497216372822
0.305366721541428	1.11111650217706	0.816403983104886	1.40582902124922	0.191218119691209	0.161096564526942	0.221339674855475	-0.509546754099527	-0.734498021948691	-0.284595486250364
0.310476557770249	1.11652341241398	0.821330198445718	1.41171662638224	0.194417856947033	0.163792264495829	0.225043449398238	-0.50802840831583	-0.733368864383779	-0.282687952247881
0.315586393999069	1.1219303226509	0.826249422046375	1.41761122325543	0.197617594202858	0.166487964464716	0.228747223941	-0.506510062532132	-0.732245480679656	-0.280774644384608
0.32069623022789	1.12733723288783	0.831161688444936	1.42351277733072	0.200817331458682	0.169183664433603	0.232450998483762	-0.504991716748434	-0.731127840583005	-0.278855592913863
0.32580606645671	1.13274414312475	0.836067032440213	1.42942125380929	0.204017068714507	0.171879364402489	0.236154773026524	-0.503473370964737	-0.730015913616161	-0.276930828313313
0.33091590268553	1.13815105336168	0.840965489081454	1.4353366176419	0.207216805970331	0.174575064371376	0.239858547569286	-0.501955025181039	-0.728909669086778	-0.275000381275299
0.336025738914351	1.1435579635986	0.845857093658107	1.4412588335391	0.210416543226155	0.177270764340263	0.243562322112048	-0.500436679397341	-0.727809076097448	-0.273064282697234
0.341135575143172	1.14896487383553	0.850741881689641	1.44718786598141	0.21361628048198	0.17996646430915	0.24726609665481	-0.498918333613643	-0.726714103555233	-0.271122563672054
0.346245411371992	1.15437178407245	0.855619888915437	1.45312367922947	0.216816017737805	0.182662164278037	0.250969871197572	-0.497399987829946	-0.725624720181137	-0.269175255478754
0.351355247600813	1.15977869430938	0.860491151284754	1.459066237334	0.220015754993629	0.185357864246923	0.254673645740334	-0.495881642046248	-0.724540894519498	-0.267222389572998
0.356465083829633	1.1651856045463	0.865355704946766	1.46501550414584	0.223215492249453	0.18805356421581	0.258377420283097	-0.49436329626255	-0.723462594947289	-0.265263997577812
0.361574920058453	1.17059251478322	0.870213586240686	1.47097144332576	0.226415229505278	0.190749264184697	0.262081194825859	-0.492844950478853	-0.722389789683339	-0.263300111274366
0.366684756287274	1.17599942502015	0.875064831685974	1.47693401835432	0.229614966761102	0.193444964153584	0.265784969368621	-0.491326604695155	-0.72132244679746	-0.261330762592849
0.371794592516095	1.18140633525707	0.879909477972637	1.48290319254151	0.232814704016927	0.196140664122471	0.269488743911383	-0.489808258911457	-0.72026053421948	-0.259355983603434
0.376904428744915	1.186813245494	0.884747561951621	1.48887892903638	0.236014441272751	0.198836364091357	0.273192518454145	-0.488289913127759	-0.719204019748169	-0.25737580650735
0.382014264973736	1.19222015573092	0.889579120625305	1.49486119083654	0.239214178528576	0.201532064060244	0.276896292996907	-0.486771567344062	-0.71815287106007	-0.255390263628053
0.387124101202556	1.19762706596785	0.894404191138093	1.5008499407976	0.2424139157844	0.204227764029131	0.280600067539669	-0.485253221560364	-0.71710705571822	-0.253399387402507
0.392233937431377	1.20303397620477	0.899222810767116	1.50684514164243	0.245613653040224	0.206923463998018	0.284303842082431	-0.483734875776666	-0.716066541180758	-0.251403210372575
0.397343773660197	1.2084408864417	0.90403501691304	1.51284675597035	0.248813390296049	0.209619163966904	0.288007616625193	-0.482216529992968	-0.71503129480942	-0.249401765176517
0.402453609889018	1.21384779667862	0.908840847090988	1.51885474626625	0.252013127551873	0.212314863935791	0.291711391167956	-0.480698184209271	-0.714001283877923	-0.247395084540618
0.407563446117838	1.21925470691555	0.913640338921577	1.52486907490951	0.255212864807698	0.215010563904678	0.295415165710718	-0.479179838425573	-0.712976475580224	-0.245383201270921
0.412673282346659	1.22466161715247	0.91843353012207	1.53088970418287	0.258412602063522	0.217706263873565	0.29911894025348	-0.477661492641875	-0.711956837038659	-0.243366148245092
0.417783118575479	1.23006852738939	0.923220458497658	1.53691659628113	0.261612339319347	0.220401963842452	0.302822714796242	-0.476143146858177	-0.710942335311953	-0.241343958404401
0.4228929548043	1.23547543762632	0.928001161932851	1.54294971331979	0.264812076575171	0.223097663811338	0.306526489339004	-0.47462480107448	-0.709932937403118	-0.239316664745841
0.42800279103312	1.24088234786324	0.932775678383009	1.54898901734348	0.268011813830995	0.225793363780225	0.310230263881766	-0.473106455290782	-0.708928610267204	-0.23728430031436
0.433112627261941	1.24628925810017	0.937544045865992	1.55503447033434	0.27121155108682	0.228489063749112	0.313934038424528	-0.471588109507084	-0.70792932081893	-0.235246898195238
0.438222463490761	1.25169616833709	0.942306302453939	1.56108603422024	0.274411288342645	0.231184763717999	0.31763781296729	-0.470069763723387	-0.706935035940187	-0.233204491506586
0.443332299719582	1.25710307857402	0.947062486265187	1.56714367088284	0.277611025598469	0.233880463686886	0.321341587510052	-0.468551417939689	-0.705945722487393	-0.231157113391985
0.448442135948402	1.26250998881094	0.951812635456316	1.57320734216556	0.280810762854293	0.236576163655772	0.325045362052814	-0.467033072155991	-0.704961347298728	-0.229104797013254
0.453551972177223	1.26791689904786	0.956556788214329	1.5792770098814	0.284010500110118	0.239271863624659	0.328749136595576	-0.465514726372294	-0.703981877201226	-0.227047575543361
0.458661808406043	1.27332380928479	0.96129498274897	1.58535263582061	0.287210237365942	0.241967563593546	0.332452911138338	-0.463996380588596	-0.703007279017727	-0.224985482159464
0.463771644634864	1.27873071952171	0.966027257285183	1.59143418175825	0.290409974621767	0.244663263562433	0.336156685681101	-0.462478034804898	-0.702037519573699	-0.222918550036097
0.468881480863685	1.28413762975864	0.9707536500557	1.59752160946158	0.293609711877591	0.24735896353132	0.339860460223863	-0.4609596890212	-0.701072565703912	-0.220846812338489
0.473991317092505	1.28954453999556	0.975474199293779	1.60361488069735	0.296809449133416	0.250054663500207	0.343564234766625	-0.459441343237503	-0.70011238425898	-0.218770302216025
0.479101153321325	1.29495145023249	0.980188943226074	1.6097139572389	0.30000918638924	0.252750363469093	0.347268009309387	-0.457922997453805	-0.699156942111759	-0.21668905279585
0.484210989550146	1.30035836046941	0.98489792006565	1.61581880087317	0.303208923645064	0.25544606343798	0.350971783852149	-0.456404651670107	-0.698206206163608	-0.214603097176606
0.489320825778967	1.30576527070634	0.98960116800514	1.62192937340753	0.306408660900889	0.258141763406867	0.354675558394911	-0.454886305886409	-0.697260143350503	-0.212512468422316
0.494430662007787	1.31117218094326	0.994298725210038	1.62804563667648	0.309608398156714	0.260837463375754	0.358379332937673	-0.453367960102712	-0.696318720649019	-0.210417199556404
0.499540498236608	1.31657909118019	0.998990629812141	1.63416755254823	0.312808135412538	0.263533163344641	0.362083107480435	-0.451849614319014	-0.695381905082166	-0.208317323555862
0.504650334465428	1.32198600141711	1.00367691990313	1.64029508293109	0.316007872668362	0.266228863313527	0.365786882023197	-0.450331268535316	-0.694449663725085	-0.206212873345547
0.509760170694249	1.32739291165403	1.00835763352829	1.64642818977978	0.319207609924187	0.268924563282414	0.369490656565959	-0.448812922751619	-0.69352196371061	-0.204103881792627
0.514870006923069	1.33279982189096	1.01303280868038	1.65256683510153	0.322407347180011	0.271620263251301	0.373194431108721	-0.447294576967921	-0.692598772234678	-0.201990381701164
0.51997984315189	1.33820673212788	1.01770248329365	1.65871098096212	0.325607084435836	0.274315963220188	0.376898205651484	-0.445776231184223	-0.691680056561613	-0.199872405806833
0.52508967938071	1.34361364236481	1.02236669523794	1.66486058949167	0.32880682169166	0.277011663189075	0.380601980194246	-0.444257885400525	-0.690765784029267	-0.197749986771784
0.530199515609531	1.34902055260173	1.02702548231306	1.6710156228904	0.332006558947485	0.279707363157961	0.384305754737008	-0.442739539616828	-0.689855922054016	-0.19562315717964
0.535309351838351	1.35442746283866	1.03167888224313	1.67717604343418	0.335206296203309	0.282403063126848	0.38800952927977	-0.44122119383313	-0.688950438135631	-0.193491949530629
0.540419188067172	1.35983437307558	1.0363269326712	1.68334181347996	0.338406033459133	0.285098763095735	0.391713303822532	-0.439702848049432	-0.688049299862005	-0.191356396236859
0.545529024295992	1.36524128331251	1.04096967115396	1.68951289547105	0.341605770714958	0.287794463064622	0.395417078365294	-0.438184502265734	-0.687152474913748	-0.189216529617721
0.550638860524813	1.37064819354943	1.04560713515656	1.6956892519423	0.344805507970783	0.290490163033509	0.399120852908056	-0.436666156482037	-0.686259931068645	-0.187072381895429
0.555748696753633	1.37605510378635	1.05023936204763	1.70187084552508	0.348005245226607	0.293185863002395	0.402824627450818	-0.435147810698339	-0.685371636205983	-0.184923985190695
0.560858532982454	1.38146201402328	1.05486638909437	1.70805763895219	0.351204982482431	0.295881562971282	0.40652840199358	-0.433629464914641	-0.684487558310748	-0.182771371518534
0.565968369211274	1.3868689242602	1.05948825345786	1.71424959506255	0.354404719738256	0.298577262940169	0.410232176536342	-0.432111119130944	-0.68360766547769	-0.180614572784197
0.571078205440095	1.39227583449713	1.06410499218839	1.72044667680587	0.35760445699408	0.301272962909056	0.413935951079105	-0.430592773347246	-0.682731925915254	-0.178453620779238
0.576188041668915	1.39768274473405	1.06871664222103	1.72664884724707	0.360804194249905	0.303968662877942	0.417639725621867	-0.429074427563548	-0.681860307949392	-0.176288547177704
0.581297877897736	1.40308965497098	1.07332324037129	1.73285606957066	0.364003931505729	0.306664362846829	0.421343500164629	-0.42755608177985	-0.680992780027243	-0.174119383532458
0.586407714126556	1.4084965652079	1.07792482333089	1.73906830708491	0.367203668761554	0.309360062815716	0.425047274707391	-0.426037735996153	-0.680129310720689	-0.171946161271616
0.591517550355377	1.41390347544483	1.0825214276637	1.74528552322595	0.370403406017378	0.312055762784603	0.428751049250153	-0.424519390212455	-0.679269868729789	-0.169768911695121
0.596627386584197	1.41931038568175	1.08711308980177	1.75150768156173	0.373603143273202	0.31475146275349	0.432454823792915	-0.423001044428757	-0.678414422886087	-0.167587665971427
0.601737222813018	1.42471729591867	1.09169984604153	1.75773474579582	0.376802880529027	0.317447162722376	0.436158598335677	-0.42148269864506	-0.677562942155809	-0.16540245513431
0.606847059041838	1.4301242061556	1.09628173254009	1.76396667977111	0.380002617784851	0.320142862691263	0.439862372878439	-0.419964352861362	-0.676715395642931	-0.163213310079793
0.611956895270659	1.43553111639252	1.10085878531163	1.77020344747341	0.383202355040676	0.32283856266015	0.443566147421201	-0.418446007077664	-0.675871752592138	-0.16102026156319
0.61706673149948	1.44093802662945	1.10543104022401	1.77644501303488	0.3864020922965	0.325534262629037	0.447269921963963	-0.416927661293966	-0.675031982391663	-0.158823340196269
0.6221765677283	1.44634493686637	1.1099985329954	1.78269134073735	0.389601829552325	0.328229962597924	0.450973696506726	-0.415409315510269	-0.674196054576018	-0.156622576444519
0.62728640395712	1.4517518471033	1.11456129919104	1.78894239501555	0.392801566808149	0.330925662566811	0.454677471049488	-0.413890969726571	-0.673363938828607	-0.154418000624534
0.632396240185941	1.45715875734022	1.11911937422024	1.7951981404602	0.396001304063973	0.333621362535697	0.45838124559225	-0.412372623942873	-0.672535604984238	-0.152209642901509
0.637506076414761	1.46256566757715	1.1236727933333	1.80145854182099	0.399201041319798	0.336317062504584	0.462085020135012	-0.410854278159176	-0.671711023031516	-0.149997533286835
0.642615912643582	1.46797257781407	1.12822159161871	1.80772356400943	0.402400778575623	0.339012762473471	0.465788794677774	-0.409335932375478	-0.670890163115144	-0.147781701635812
0.647725748872403	1.47337948805099	1.13276580400039	1.8139931721016	0.405600515831447	0.341708462442358	0.469492569220536	-0.40781758659178	-0.670072995538105	-0.145562177645455
0.652835585101223	1.47878639828792	1.13730546523502	1.82026733134082	0.408800253087271	0.344404162411245	0.473196343763298	-0.406299240808082	-0.669259490763757	-0.143338990852407
0.657945421330044	1.48419330852484	1.14184060990955	1.82654600714014	0.411999990343096	0.347099862380131	0.47690011830606	-0.404780895024385	-0.668449619417815	-0.141112170630954
0.663055257558864	1.48960021876177	1.14637127243874	1.83282916508479	0.41519972759892	0.349795562349018	0.480603892848822	-0.403262549240687	-0.667643352290241	-0.138881746191133
0.668165093787684	1.49500712899869	1.15089748706287	1.83911677093452	0.418399464854745	0.352491262317905	0.484307667391584	-0.401744203456989	-0.66684066033704	-0.136647746576938
0.673274930016505	1.50041403923562	1.1554192878455	1.84540879062574	0.421599202110569	0.355186962286792	0.488011441934347	-0.400225857673291	-0.666041514681955	-0.134410200664628
0.678384766245326	1.50582094947254	1.15993670867136	1.85170519027372	0.424798939366394	0.357882662255679	0.491715216477109	-0.398707511889594	-0.665245886618072	-0.132169137161116
0.683494602474146	1.51122785970947	1.16444978324437	1.85800593617456	0.427998676622218	0.360578362224565	0.495418991019871	-0.397189166105896	-0.66445374760934	-0.129924584602452
0.688604438702967	1.51663476994639	1.16895854508568	1.8643109948071	0.431198413878042	0.363274062193452	0.499122765562633	-0.395670820322198	-0.663665069291993	-0.127676571352404
0.693714274931787	1.52204168018331	1.17346302753186	1.87062033283477	0.434398151133867	0.365969762162339	0.502826540105395	-0.394152474538501	-0.662879823475891	-0.12542512560111
0.698824111160607	1.52744859042024	1.17796326373318	1.8769339171073	0.437597888389691	0.368665462131226	0.506530314648157	-0.392634128754803	-0.662097982145779	-0.123170275363827
0.703933947389428	1.53285550065716	1.18245928665199	1.88325171466234	0.440797625645516	0.371361162100113	0.510234089190919	-0.391115782971105	-0.66131951746245	-0.12091204847976
0.709043783618249	1.53826241089409	1.18695112906115	1.88957369272703	0.44399736290134	0.374056862068999	0.513937863733681	-0.389597437187407	-0.660544401763846	-0.118650472610968
0.714153619847069	1.54366932113101	1.19143882354258	1.89589981871944	0.447197100157165	0.376752562037886	0.517641638276443	-0.38807909140371	-0.659772607566065	-0.116385575241355
0.71926345607589	1.54907623136794	1.19592240248592	1.90223006024995	0.450396837412989	0.379448262006773	0.521345412819205	-0.386560745620012	-0.659004107564293	-0.114117383675731
0.72437329230471	1.55448314160486	1.20040189808721	1.90856438512251	0.453596574668814	0.38214396197566	0.525049187361967	-0.385042399836314	-0.65823887463367	-0.111845925038959
0.729483128533531	1.55989005184179	1.2048773423477	1.91490276133587	0.456796311924638	0.384839661944546	0.528752961904729	-0.383524054052617	-0.657476881830069	-0.109571226275164
0.734592964762351	1.56529696207871	1.20934876707275	1.92124515708467	0.459996049180463	0.387535361913433	0.532456736447492	-0.382005708268919	-0.656718102390815	-0.107293314147022
0.739702800991172	1.57070387231563	1.21381620387077	1.9275915407605	0.463195786436287	0.39023106188232	0.536160510990254	-0.380487362485221	-0.655962509735325	-0.105012215235117
0.744812637219992	1.57611078255256	1.21827968415225	1.93394188095287	0.466395523692111	0.392926761851207	0.539864285533016	-0.378969016701523	-0.655210077465686	-0.102727955937361
0.749922473448813	1.58151769278948	1.2227392391289	1.94029614645006	0.469595260947936	0.395622461820094	0.543568060075778	-0.377450670917826	-0.654460779367164	-0.100440562468487
0.755032309677633	1.58692460302641	1.22719489981284	1.94665430623998	0.47279499820376	0.39831816178898	0.54727183461854	-0.375932325134128	-0.653714589408648	-0.0981500608596079
0.760142145906454	1.59233151326333	1.2316466970158	1.95301632951087	0.475994735459585	0.401013861757867	0.550975609161302	-0.37441397935043	-0.652971481743034	-0.0958564769578265
0.765251982135275	1.59773842350026	1.23609466134853	1.95938218565198	0.479194472715409	0.403709561726754	0.554679383704064	-0.372895633566732	-0.652231430707544	-0.0935598364259213
0.770361818364095	1.60314533373718	1.24053882322015	1.96575184425421	0.482394209971234	0.406405261695641	0.558383158246826	-0.371377287783035	-0.651494410823988	-0.0912601647420819
0.775471654592915	1.60855224397411	1.24497921283763	1.97212527511058	0.485593947227058	0.409100961664528	0.562086932789588	-0.369858941999337	-0.650760396798968	-0.0889574871997061
0.780581490821736	1.61395915421103	1.24941586020531	1.97850244821675	0.488793684482882	0.411796661633414	0.56579070733235	-0.368340596215639	-0.650029363524027	-0.0866518289072519
0.785691327050556	1.61936606444795	1.25384879512453	1.98488333377138	0.491993421738707	0.414492361602301	0.569494481875112	-0.366822250431942	-0.649301286075739	-0.0843432147881447
0.790801163279377	1.62477297468488	1.25827804719322	1.99126790217654	0.495193158994532	0.417188061571188	0.573198256417875	-0.365303904648244	-0.648576139715751	-0.0820316695807365
0.795910999508198	1.6301798849218	1.26270364580569	1.99765612403792	0.498392896250356	0.419883761540075	0.576902030960637	-0.363785558864546	-0.647853899890775	-0.0797172178383176
0.801020835737018	1.63558679515873	1.26712562015236	2.0040479701651	0.50159263350618	0.422579461508962	0.580605805503399	-0.362267213080848	-0.64713454223252	-0.0773998839291764
0.806130671965839	1.64099370539565	1.2715439992196	2.01044341157171	0.504792370762005	0.425275161477849	0.584309580046161	-0.360748867297151	-0.646418042557593	-0.0750796920367083
0.811240508194659	1.64640061563258	1.27595881178963	2.01684241947552	0.507992108017829	0.427970861446735	0.588013354588923	-0.359230521513453	-0.645704376867335	-0.0727566661595715
0.816350344423479	1.6518075258695	1.28037008644047	2.02324496529854	0.511191845273654	0.430666561415622	0.591717129131685	-0.357712175729755	-0.644993521347623	-0.0704308301118874
0.8214601806523	1.65721443610643	1.28477785154587	2.02965102066698	0.514391582529478	0.433362261384509	0.595420903674447	-0.356193829946057	-0.64428545236863	-0.0681022075234852
0.826570016881121	1.66262134634335	1.28918213527546	2.03606055741124	0.517591319785303	0.436057961353396	0.599124678217209	-0.35467548416236	-0.643580146484531	-0.0657708218401882
0.831679853109941	1.66802825658028	1.29358296559476	2.04247354756579	0.520791057041127	0.438753661322283	0.602828452759972	-0.353157138378662	-0.642877580433183	-0.0634366963241413
0.836789689338762	1.6734351668172	1.29798037026535	2.04888996336905	0.523990794296952	0.441449361291169	0.606532227302734	-0.351638792594964	-0.642177731135751	-0.0610998540541781
0.841899525567582	1.67884207705412	1.30237437684506	2.05530977726319	0.527190531552776	0.444145061260056	0.610236001845496	-0.350120446811267	-0.641480575696307	-0.0587603179262259
0.847009361796403	1.68424898729105	1.30676501268821	2.06173296189389	0.5303902688086	0.446840761228943	0.613939776388258	-0.348602101027569	-0.64078609140139	-0.0564181106537477
0.852119198025223	1.68965589752797	1.31115230494587	2.06815949011007	0.533590006064425	0.44953646119783	0.61764355093102	-0.347083755243871	-0.640094255719523	-0.0540732547682194
0.857229034254044	1.6950628077649	1.3155362805662	2.07458933496359	0.536789743320249	0.452232161166717	0.621347325473782	-0.345565409460173	-0.639405046300705	-0.0517257726196419
0.862338870482864	1.70046971800182	1.31991696629479	2.08102246970885	0.539989480576074	0.454927861135603	0.625051100016544	-0.344047063676476	-0.638718440975866	-0.0493756863770849
0.867448706711685	1.70587662823875	1.32429438867508	2.08745886780242	0.543189217831898	0.45762356110449	0.628754874559306	-0.342528717892778	-0.638034417756292	-0.047023018029264
0.872558542940505	1.71128353847567	1.32866857404876	2.09389850290258	0.546388955087723	0.460319261073377	0.632458649102068	-0.34101037210908	-0.637352954833014	-0.0446677893851465
0.877668379169326	1.71669044871259	1.33303954855631	2.10034134886888	0.549588692343547	0.463014961042264	0.63616242364483	-0.339492026325383	-0.636674030576176	-0.0423100220745889
0.882778215398146	1.72209735894952	1.33740733813744	2.1067873797616	0.552788429599372	0.465710661011151	0.639866198187593	-0.337973680541685	-0.63599762353437	-0.0399497375490002
0.887888051626967	1.72750426918644	1.34177196853169	2.1132365698412	0.555988166855196	0.468406360980037	0.643569972730355	-0.336455334757987	-0.63532371243394	-0.0375869570820342
0.892997887855787	1.73291117942337	1.34613346527897	2.11968889356777	0.55918790411102	0.471102060948924	0.647273747273117	-0.334936988974289	-0.634652276178272	-0.0352217017703065
0.898107724084608	1.73831808966029	1.35049185372019	2.1261443256004	0.562387641366845	0.473797760917811	0.650977521815879	-0.333418643190592	-0.633983293847047	-0.0328539925341366
0.903217560313428	1.74372499989722	1.35484715899789	2.13260284079654	0.565587378622669	0.476493460886698	0.654681296358641	-0.331900297406894	-0.633316744695473	-0.0304838501183152
0.908327396542249	1.74913191013414	1.35919940605695	2.13906441421134	0.568787115878494	0.479189160855584	0.658385070901403	-0.330381951623196	-0.632652608153501	-0.0281112950928917
0.91343723277107	1.75453882037107	1.3635486196452	2.14552902109693	0.571986853134318	0.481884860824471	0.662088845444165	-0.328863605839499	-0.63199086382501	-0.0257363478539866
0.91854706899989	1.75994573060799	1.36789482431426	2.15199663690172	0.575186590390143	0.484580560793358	0.665792619986927	-0.327345260055801	-0.631331491486979	-0.0233590286246229
0.92365690522871	1.76535264084492	1.37223804442021	2.15846723726962	0.578386327645967	0.487276260762245	0.669496394529689	-0.325826914272103	-0.630674471088629	-0.0209793574555769
0.928766741457531	1.77075955108184	1.37657830412439	2.16494079803929	0.581586064901792	0.489971960731132	0.673200169072451	-0.324308568488405	-0.630019782750561	-0.0185973542262498
0.933876577686351	1.77616646131876	1.38091562739422	2.17141729524331	0.584785802157616	0.492667660700018	0.676903943615213	-0.322790222704708	-0.629367406763859	-0.0162130386455562
0.938986413915172	1.78157337155569	1.38525003800401	2.17789670510736	0.58798553941344	0.495363360668905	0.680607718157975	-0.32127187692101	-0.628717323589191	-0.0138264302528293
0.944096250143993	1.78698028179261	1.38958155953584	2.18437900404939	0.591185276669265	0.498059060637792	0.684311492700738	-0.319753531137312	-0.62806951385588	-0.0114375484187441
0.949206086372813	1.79238719202954	1.39391021538036	2.19086416867872	0.594385013925089	0.500754760606679	0.6880152672435	-0.318235185353615	-0.627423958360974	-0.00904641234625503
0.954315922601634	1.79779410226646	1.39823602873776	2.19735217579516	0.597584751180914	0.503450460575566	0.691719041786262	-0.316716839569917	-0.626780638068286	-0.00665304107154729
0.959425758830454	1.80320101250339	1.40255902261864	2.20384300238813	0.600784488436738	0.506146160544452	0.695422816329024	-0.315198493786219	-0.626139534107434	-0.00425745346500422
0.964535595059274	1.80860792274031	1.40687921984494	2.21033662563568	0.603984225692563	0.508841860513339	0.699126590871786	-0.313680148002521	-0.625500627772857	-0.00185966823218581
0.969645431288095	1.81401483297724	1.41119664305091	2.21683302290356	0.607183962948387	0.511537560482226	0.702830365414548	-0.312161802218824	-0.624863900522826	0.000540296085178693
0.974755267516916	1.81942174321416	1.41551131468402	2.2233321717443	0.610383700204212	0.514233260451113	0.70653413995731	-0.310643456435126	-0.624229333978441	0.00294242110818871
0.979865103745736	1.82482865345108	1.41982325700602	2.22983404989614	0.613583437460036	0.51692896042	0.710237914500072	-0.309125110651428	-0.623596909922613	0.00534668861975662
0.984974939974557	1.83023556368801	1.42413249209388	2.23633863528214	0.61678317471586	0.519624660388887	0.713941689042834	-0.30760676486773	-0.622966610299045	0.00775308056358448
0.990084776203377	1.83564247392493	1.4284390418408	2.24284590600906	0.619982911971685	0.522320360357773	0.717645463585596	-0.306088419084033	-0.622338417211195	0.0101615790431298
0.995194612432198	1.84104938416186	1.43274292795727	2.24935584036645	0.623182649227509	0.52501606032666	0.721349238128358	-0.304570073300335	-0.621712312921232	0.0125721663205622
1.00030444866102	1.84645629439878	1.43704417197206	2.2558684168255	0.626382386483334	0.527711760295547	0.725053012671121	-0.303051727516637	-0.621088279848988	0.0149848248157133
1.00541428488984	1.85186320463571	1.44134279523333	2.26238361403808	0.629582123739158	0.530407460264434	0.728756787213883	-0.30153338173294	-0.620466300570895	0.0173995371050164
1.01052412111866	1.85727011487263	1.44563881890963	2.26890141083564	0.632781860994983	0.533103160233321	0.732460561756645	-0.300015035949242	-0.619846357818926	0.0198162859204421
1.01563395734748	1.86267702510956	1.44993226399099	2.27542178622812	0.635981598250807	0.535798860202207	0.736164336299407	-0.298496690165544	-0.619228434479513	0.0222350541484251
1.0207437935763	1.86808393534648	1.45422315129006	2.2819447194029	0.639181335506632	0.538494560171094	0.739868110842169	-0.296978344381846	-0.61861251359248	0.024655824828787
1.02585362980512	1.8734908455834	1.4585115014431	2.28847018972371	0.642381072762456	0.541190260139981	0.743571885384931	-0.295459998598149	-0.617998578349949	0.0270785811536512
1.03096346603394	1.87889775582033	1.46279733491116	2.2949981767295	0.645580810018281	0.543885960108868	0.747275659927693	-0.293941652814451	-0.617386612095258	0.0295033064663563
1.03607330226276	1.88430466605725	1.46708067198117	2.30152866013334	0.648780547274105	0.546581660077755	0.750979434470455	-0.292423307030753	-0.616776598321868	0.0319299842603616
1.04118313849158	1.88971157629418	1.47136153276704	2.30806161982132	0.651980284529929	0.549277360046641	0.754683209013218	-0.290904961247056	-0.616168520672263	0.0343585981781518
1.0462929747204	1.8951184865311	1.4756399372108	2.3145970358514	0.655180021785754	0.551973060015528	0.75838698355598	-0.289386615463358	-0.615562362936853	0.0367891320101369
1.05140281094922	1.90052539676803	1.47991590508374	2.32113488845231	0.658379759041578	0.554668759984415	0.762090758098741	-0.28786826967966	-0.614958109052869	0.0392215696935486
1.05651264717804	1.90593230700495	1.48418945598753	2.32767515802238	0.661579496297403	0.557364459953302	0.765794532641504	-0.286349923895962	-0.614355743103261	0.0416558953113359
1.06162248340686	1.91133921724188	1.48846060935535	2.3342178251284	0.664779233553227	0.560060159922189	0.769498307184266	-0.284831578112265	-0.613755249315587	0.0440920930910577
1.06673231963569	1.9167461274788	1.4927293844531	2.3407628705045	0.667978970809052	0.562755859891075	0.773202081727028	-0.283313232328567	-0.613156612060907	0.0465301474037728
1.07184215586451	1.92215303771572	1.49699580038046	2.34731027505099	0.671178708064876	0.565451559859962	0.77690585626979	-0.281794886544869	-0.61255981585267	0.0489700427629318
1.07695199209333	1.92755994795265	1.50125987607214	2.35386001983316	0.6743784453207	0.568147259828849	0.780609630812552	-0.280276540761172	-0.611964845345608	0.0514117638232646
1.08206182832215	1.93296685818957	1.50552163029898	2.36041208608017	0.677578182576525	0.570842959797736	0.784313405355314	-0.278758194977474	-0.611371685334617	0.0538552953796698
1.08717166455097	1.9383737684265	1.50978108166913	2.36696645518387	0.680777919832349	0.573538659766622	0.788017179898076	-0.277239849193776	-0.610780320753655	0.0563006223661031
1.09228150077979	1.94378067866342	1.51403824862921	2.37352310869763	0.683977657088174	0.57623435973551	0.791720954440839	-0.275721503410078	-0.610190736674623	0.0587477298544666
1.09739133700861	1.94918758890035	1.51829314946551	2.38008202833518	0.687177394343998	0.578930059704396	0.795424728983601	-0.274203157626381	-0.609602918306258	0.0611966030534972
1.10250117323743	1.95459449913727	1.52254580230512	2.38664319596942	0.690377131599823	0.581625759673283	0.799128503526363	-0.272684811842683	-0.609016850993024	0.0636472273076588
1.10761100946625	1.9600014093742	1.52679622511713	2.39320659363126	0.693576868855647	0.58432145964217	0.802832278069125	-0.271166466058985	-0.608432520214003	0.0660995880960328
1.11272084569507	1.96540831961112	1.53104443571378	2.39977220350846	0.696776606111472	0.587017159611056	0.806536052611887	-0.269648120275287	-0.607849911581787	0.068553671031212
1.11783068192389	1.97081522984804	1.53529045175165	2.40634000794444	0.699976343367296	0.589712859579943	0.810239827154649	-0.26812977449159	-0.607269010841375	0.0710094618581954
1.12294051815271	1.97622214008497	1.53953429073284	2.4129099894371	0.703176080623121	0.59240855954883	0.813943601697411	-0.266611428707892	-0.60668980386907	0.0734669464532859
1.12805035438153	1.98162905032189	1.54377597000612	2.41948213063767	0.706375817878945	0.595104259517717	0.817647376240173	-0.265093082924194	-0.606112276671378	0.0759261108229893
1.13316019061035	1.98703596055882	1.54801550676814	2.4260564143495	0.709575555134769	0.597799959486604	0.821351150782935	-0.263574737140497	-0.605536415383911	0.0783869411029176
1.13827002683917	1.99244287079574	1.55225291806456	2.43263282352693	0.712775292390594	0.600495659455491	0.825054925325697	-0.262056391356799	-0.604962206270291	0.0808494235566937
1.14337986306799	1.99784978103267	1.55648822079125	2.43921134127409	0.715975029646418	0.603191359424377	0.828758699868459	-0.260538045573101	-0.604389635721062	0.08331354457486
1.14848969929681	2.00325669126959	1.56072143169546	2.44579195084372	0.719174766902243	0.605887059393264	0.832462474411221	-0.259019699789403	-0.603818690252597	0.08577929067379
1.15359953552563	2.00866360150652	1.564952567377	2.45237463563603	0.722374504158067	0.608582759362151	0.836166248953984	-0.257501354005706	-0.603249356506016	0.0882466484946043
1.15870937175445	2.01407051174344	1.56918164428936	2.45895937919752	0.725574241413892	0.611278459331038	0.839870023496746	-0.255983008222008	-0.602681621246104	0.0907156048020884
1.16381920798327	2.01947742198037	1.57340867874093	2.4655461652198	0.728773978669716	0.613974159299925	0.843573798039508	-0.25446466243831	-0.602115471360238	0.0931861464836177
1.1689290442121	2.02488433221729	1.57763368689614	2.47213497753844	0.731973715925541	0.616669859268811	0.84727757258227	-0.252946316654613	-0.601550893857309	0.0956582605480834
1.17403888044092	2.03029124245421	1.58185668477661	2.47872580013182	0.735173453181365	0.619365559237698	0.850981347125032	-0.251427970870915	-0.600987875866655	0.0981319341248255
1.17914871666974	2.03569815269114	1.58607768826233	2.48531861711995	0.738373190437189	0.622061259206585	0.854685121667794	-0.249909625087217	-0.600426404637002	0.100607154462568
1.18425855289856	2.04110506292806	1.5902967130928	2.49191341276332	0.741572927693014	0.624756959175472	0.858388896210556	-0.248391279303519	-0.599866467535398	0.10308390892836
1.18936838912738	2.04651197316499	1.59451377486819	2.49851017146178	0.744772664948838	0.627452659144359	0.862092670753318	-0.246872933519822	-0.599308052046166	0.105562185006522
1.1944782253562	2.05191888340191	1.59872888905048	2.50510887775335	0.747972402204663	0.630148359113245	0.86579644529608	-0.245354587736124	-0.598751145769847	0.108041970297599
1.19958806158502	2.05732579363884	1.6029420709646	2.51170951631308	0.751172139460487	0.632844059082132	0.869500219838842	-0.243836241952426	-0.598195736422163	0.110523252517311
1.20469789781384	2.06273270387576	1.60715333579958	2.51831207195194	0.754371876716312	0.635539759051019	0.873203994381604	-0.242317896168728	-0.597641811832976	0.11300601949552
1.20980773404266	2.06813961411269	1.61136269860969	2.52491652961568	0.757571613972136	0.638235459019906	0.876907768924367	-0.240799550385031	-0.597089359945255	0.115490259175193
1.21491757027148	2.07354652434961	1.61557017431556	2.53152287438366	0.760771351227961	0.640931158988793	0.880611543467129	-0.239281204601333	-0.596538368814045	0.117975959611379
1.2200274065003	2.07895343458653	1.6197757777053	2.53813109146777	0.763971088483785	0.643626858957679	0.884315318009891	-0.237762858817635	-0.595988826605451	0.120463108970181
1.22513724272912	2.08436034482346	1.62397952343565	2.54474116621127	0.767170825739609	0.646322558926566	0.888019092552653	-0.236244513033938	-0.595440721595619	0.122951695527744
1.23024707895794	2.08976725506038	1.62818142603307	2.55135308408769	0.770370562995434	0.649018258895453	0.891722867095415	-0.23472616725024	-0.594894042169725	0.125441707669245
1.23535691518676	2.09517416529731	1.63238149989487	2.55796683069974	0.773570300251258	0.65171395886434	0.895426641638177	-0.233207821466542	-0.594348776820971	0.127933133887886
1.24046675141558	2.10058107553423	1.6365797592903	2.56458239177816	0.776770037507083	0.654409658833226	0.899130416180939	-0.231689475682844	-0.593804914149588	0.130425962783899
1.2455765876444	2.10598798577116	1.64077621836168	2.57119975318063	0.779969774762907	0.657105358802113	0.902834190723701	-0.230171129899147	-0.593262442861844	0.132920183063551
1.25068642387322	2.11139489600808	1.64497089112546	2.5778189008907	0.783169512018732	0.659801058771	0.906537965266463	-0.228652784115449	-0.592721351769057	0.135415783538159
1.25579626010204	2.11680180624501	1.64916379147334	2.58443982101667	0.786369249274556	0.662496758739887	0.910241739809226	-0.227134438331751	-0.592181629786616	0.137912753123114
1.26090609633086	2.12220871648193	1.65335493317335	2.59106249979051	0.789568986530381	0.665192458708774	0.913945514351988	-0.225616092548053	-0.59164326593301	0.140411080836903
1.26601593255968	2.12761562671885	1.65754432987092	2.59768692356679	0.792768723786205	0.66788815867766	0.91764928889475	-0.224097746764356	-0.591106249328858	0.142910755800146
1.27112576878851	2.13302253695578	1.66173199508996	2.6043130788216	0.79596846104203	0.670583858646547	0.921353063437512	-0.222579400980658	-0.590570569195951	0.145411767234635
1.27623560501733	2.1384294471927	1.66591794223394	2.61094095215147	0.799168198297854	0.673279558615434	0.925056837980274	-0.22106105519696	-0.5900362148563	0.147914104462379
1.28134544124615	2.14383635742963	1.67010218458692	2.61757053027233	0.802367935553678	0.675975258584321	0.928760612523036	-0.219542709413263	-0.589503175731186	0.150417756904661
1.28645527747497	2.14924326766655	1.67428473531465	2.62420180001845	0.805567672809503	0.678670958553208	0.932464387065798	-0.218024363629565	-0.588971441340221	0.152922714081092
1.29156511370379	2.15465017790348	1.67846560746558	2.63083474834137	0.808767410065327	0.681366658522094	0.93616816160856	-0.216506017845867	-0.588441001300419	0.155428965608684
1.29667494993261	2.1600570881404	1.68264481397192	2.63746936230889	0.811967147321152	0.684062358490981	0.939871936151322	-0.21498767206217	-0.587911845325261	0.157936501200922
1.30178478616143	2.16546399837733	1.68682236765067	2.64410562910398	0.815166884576976	0.686758058459868	0.943575710694085	-0.213469326278472	-0.587383963223783	0.160445310666839
1.30689462239025	2.17087090861425	1.69099828120469	2.65074353602381	0.818366621832801	0.689453758428755	0.947279485236846	-0.211950980494774	-0.586857344899659	0.162955383910111
1.31200445861907	2.17627781885117	1.69517256722364	2.65738307047871	0.821566359088625	0.692149458397642	0.950983259779609	-0.210432634711076	-0.586331980350296	0.165466710928144
1.31711429484789	2.1816847290881	1.69934523818509	2.6640242199911	0.82476609634445	0.694845158366528	0.954687034322371	-0.208914288927379	-0.585807859665936	0.167979281811179
1.32222413107671	2.18709163932502	1.70351630645547	2.67066697219457	0.827965833600274	0.697540858335415	0.958390808865133	-0.207395943143681	-0.585284973028761	0.170493086741399
1.32733396730553	2.19249854956195	1.7076857842911	2.67731131483279	0.831165570856098	0.700236558304302	0.962094583407895	-0.205877597359983	-0.584763310712011	0.173008115992045
1.33244380353435	2.19790545979887	1.71185368383917	2.68395723575857	0.834365308111923	0.702932258273189	0.965798357950657	-0.204359251576285	-0.584242863079104	0.175524359926533
1.33755363976317	2.2033123700358	1.71602001713876	2.69060472293284	0.837565045367747	0.705627958242076	0.969502132493419	-0.202840905792588	-0.583723620582763	0.178041808997588
1.34266347599199	2.20871928027272	1.72018479612177	2.69725376442367	0.840764782623572	0.708323658210963	0.973205907036181	-0.20132256000889	-0.583205573764157	0.180560453746377
1.34777331222081	2.21412619050965	1.72434803261397	2.70390434840532	0.843964519879396	0.711019358179849	0.976909681578943	-0.199804214225192	-0.582688713252036	0.183080284801651
1.35288314844963	2.21953310074657	1.7285097383359	2.71055646315724	0.847164257135221	0.713715058148736	0.980613456121705	-0.198285868441494	-0.582173029761888	0.185601292878899
1.35799298467845	2.22494001098349	1.7326699249039	2.71721009706309	0.850363994391045	0.716410758117623	0.984317230664467	-0.196767522657797	-0.581658514095091	0.188123468779498
1.36310282090728	2.23034692122042	1.73682860383099	2.72386523860985	0.85356373164687	0.71910645808651	0.98802100520723	-0.195249176874099	-0.581145157138079	0.190646803389881
1.3682126571361	2.23575383145734	1.74098578652788	2.73052187638681	0.856763468902694	0.721802158055397	0.991724779749992	-0.193730831090401	-0.580632949861511	0.193171287680708
1.37332249336492	2.24116074169427	1.7451414843039	2.73717999908464	0.859963206158519	0.724497858024283	0.995428554292754	-0.192212485306704	-0.580121883319448	0.195696912706041
1.37843232959374	2.24656765193119	1.7492957083679	2.74383959549448	0.863162943414343	0.72719355799317	0.999132328835516	-0.190694139523006	-0.579611948648542	0.198223669602531
1.38354216582256	2.25197456216812	1.75344846982924	2.750500654507	0.866362680670167	0.729889257962057	1.00283610337828	-0.189175793739308	-0.579103137067223	0.200751549588607
1.38865200205138	2.25738147240504	1.75759977969864	2.75716316511145	0.869562417925992	0.732584957930944	1.00653987792104	-0.187657447955611	-0.578595439874898	0.203280543963677
1.3937618382802	2.26278838264197	1.76174964888914	2.76382711639479	0.872762155181816	0.735280657899831	1.0102436524638	-0.186139102171913	-0.578088848451158	0.205810644107333
1.39887167450902	2.26819529287889	1.76589808821702	2.77049249754076	0.875961892437641	0.737976357868717	1.01394742700656	-0.184620756388215	-0.577583354254992	0.208341841478561
1.40398151073784	2.27360220311581	1.77004510840265	2.77715929782898	0.879161629693465	0.740672057837604	1.01765120154933	-0.183102410604517	-0.577078948824	0.210874127614966
1.40909134696666	2.27900911335274	1.7741907200714	2.78382750663408	0.88236136694929	0.743367757806491	1.02135497609209	-0.18158406482082	-0.576575623773629	0.21340749413199
1.41420118319548	2.28441602358966	1.77833493375456	2.79049711342476	0.885561104205114	0.746063457775378	1.02505875063485	-0.180065719037122	-0.576073370796396	0.215941932722152
1.4193110194243	2.28982293382659	1.78247775989019	2.79716810776299	0.888760841460938	0.748759157744264	1.02876252517761	-0.178547373253424	-0.575572181661135	0.218477435154286
1.42442085565312	2.29522984406351	1.78661920882396	2.80384047930306	0.891960578716763	0.751454857713151	1.03246629972037	-0.177029027469726	-0.57507204821224	0.221013993272787
1.42953069188194	2.30063675430044	1.7907592908101	2.81051421779078	0.895160315972587	0.754150557682038	1.03617007426314	-0.175510681686029	-0.574572962368921	0.223551598996863
1.43464052811076	2.30604366453736	1.79489801601216	2.81718931306257	0.898360053228412	0.756846257650925	1.0398738488059	-0.173992335902331	-0.574074916124463	0.226090244319801
1.43975036433958	2.31145057477429	1.79903539450392	2.82386575504465	0.901559790484236	0.759541957619812	1.04357762334866	-0.172473990118633	-0.573577901545494	0.228629921308228
1.4448602005684	2.31685748501121	1.80317143627024	2.83054353375218	0.904759527740061	0.762237657588698	1.04728139789142	-0.170955644334936	-0.573081910771258	0.231170622101387
1.44997003679722	2.32226439524813	1.80730615120785	2.83722263928842	0.907959264995885	0.764933357557585	1.05098517243418	-0.169437298551238	-0.572586936012896	0.23371233891042
1.45507987302604	2.32767130548506	1.81143954912621	2.84390306184391	0.91115900225171	0.767629057526472	1.05468894697695	-0.16791895276754	-0.572092969552733	0.236255064017653
1.46018970925486	2.33307821572198	1.81557163974833	2.85058479169564	0.914358739507534	0.770324757495359	1.05839272151971	-0.166400606983842	-0.571600003743573	0.238798789775889
1.46529954548369	2.33848512595891	1.81970243271158	2.85726781920624	0.917558476763359	0.773020457464246	1.06209649606247	-0.164882261200145	-0.571108031007998	0.241343508607708
1.47040938171251	2.34389203619583	1.8238319375685	2.86395213482317	0.920758214019183	0.775716157433132	1.06580027060523	-0.163363915416447	-0.570617043837674	0.24388921300478
1.47551921794133	2.34929894643276	1.82796016378759	2.87063772907792	0.923957951275007	0.778411857402019	1.069504045148	-0.161845569632749	-0.57012703479267	0.246435895527171
1.48062905417015	2.35470585666968	1.83208712075414	2.87732459258522	0.927157688530832	0.781107557370906	1.07320781969076	-0.160327223849052	-0.56963799650077	0.248983548802667
1.48573889039897	2.36011276690661	1.83621281777098	2.88401271604224	0.930357425786656	0.783803257339793	1.07691159423352	-0.158808878065354	-0.569149921656808	0.251532165526101
1.49084872662779	2.36551967714353	1.84033726405926	2.8907020902278	0.933557163042481	0.78649895730868	1.08061536877628	-0.157290532281656	-0.568662803021994	0.254081738458681
1.49595856285661	2.37092658738045	1.84446046875926	2.89739270600165	0.936756900298305	0.789194657277567	1.08431914331904	-0.155772186497958	-0.568176633423255	0.256632260427338
1.50106839908543	2.37633349761738	1.84858244093113	2.90408455430363	0.93995663755413	0.791890357246453	1.08802291786181	-0.154253840714261	-0.567691405752586	0.259183724324064
1.50617823531425	2.3817404078543	1.85270318955563	2.91077762615297	0.943156374809954	0.79458605721534	1.09172669240457	-0.152735494930563	-0.567207112966394	0.261736123105268
1.51128807154307	2.38714731809123	1.85682272353495	2.9174719126475	0.946356112065779	0.797281757184227	1.09543046694733	-0.151217149146865	-0.566723748084861	0.264289449791131
1.51639790777189	2.39255422832815	1.86094105169339	2.92416740496292	0.949555849321603	0.799977457153114	1.09913424149009	-0.149698803363167	-0.56624130419131	0.266843697464975
1.52150774400071	2.39796113856508	1.86505818277812	2.93086409435203	0.952755586577428	0.802673157122	1.10283801603285	-0.14818045757947	-0.565759774431569	0.26939885927263
1.52661758022953	2.403368048802	1.86917412545993	2.93756197214407	0.955955323833252	0.805368857090887	1.10654179057562	-0.146662111795772	-0.565279152013356	0.271954928421812
1.53172741645835	2.40877495903893	1.87328888833395	2.9442610297439	0.959155061089076	0.808064557059774	1.11024556511838	-0.145143766012074	-0.564799430205655	0.274511898181506
1.53683725268717	2.41418186927585	1.87740247992036	2.95096125863135	0.962354798344901	0.810760257028661	1.11394933966114	-0.143625420228377	-0.564320602338109	0.277069761881356
1.54194708891599	2.41958877951278	1.88151490866509	2.95766265036046	0.965554535600725	0.813455956997548	1.1176531142039	-0.142107074444679	-0.563842661800415	0.279628512911057
1.54705692514481	2.4249956897497	1.88562618294059	2.96436519655881	0.96875427285655	0.816151656966435	1.12135688874667	-0.140588728660981	-0.563365602041722	0.28218814471976
1.55216676137363	2.43040259998662	1.88973631104644	2.9710688889268	0.971954010112374	0.818847356935321	1.12506066328943	-0.139070382877283	-0.562889416570042	0.284748650815476
1.55727659760245	2.43580951022355	1.89384530121014	2.97777371923696	0.975153747368199	0.821543056904208	1.12876443783219	-0.137552037093586	-0.562414098951659	0.287310024764488
1.56238643383127	2.44121642046047	1.8979531615877	2.98447967933324	0.978353484624023	0.824238756873095	1.13246821237495	-0.136033691309888	-0.56193964281055	0.289872260190774
1.5674962700601	2.4466233306974	1.90205990026442	2.99118676113038	0.981553221879847	0.826934456841982	1.13617198691771	-0.13451534552619	-0.561466041827807	0.292435350775426
1.57260610628892	2.45203024093432	1.90616552525547	2.99789495661318	0.984752959135672	0.829630156810869	1.13987576146048	-0.132996999742492	-0.560993289741071	0.294999290256086
1.57771594251774	2.45743715117125	1.91027004450664	3.00460425783586	0.987952696391497	0.832325856779755	1.14357953600324	-0.131478653958795	-0.560521380343966	0.297564072426376
1.58282577874656	2.46284406140817	1.91437346589495	3.01131465692139	0.991152433647321	0.835021556748642	1.147283310546	-0.129960308175097	-0.560050307485538	0.300129691135344
1.58793561497538	2.4682509716451	1.91847579722933	3.01802614606086	0.994352170903145	0.837717256717529	1.15098708508876	-0.128441962391399	-0.559580065069706	0.302696140286907
1.5930454512042	2.47365788188202	1.92257704625127	3.02473871751277	0.99755190815897	0.840412956686416	1.15469085963152	-0.126923616607702	-0.559110647054713	0.30526341383931
1.59815528743302	2.47906479211894	1.92667722063545	3.03145236360243	1.00075164541479	0.843108656655303	1.15839463417429	-0.125405270824004	-0.558642047452585	0.307831505804577
1.60326512366184	2.48447170235587	1.9307763279904	3.03816707672134	1.00395138267062	0.845804356624189	1.16209840871705	-0.123886925040306	-0.558174260328593	0.31040041024798
1.60837495989066	2.48987861259279	1.9348743758591	3.04488284932649	1.00715111992644	0.848500056593076	1.16580218325981	-0.122368579256608	-0.557707279800724	0.312970121287507
1.61348479611948	2.49528552282972	1.93897137171964	3.0515996739398	1.01035085718227	0.851195756561963	1.16950595780257	-0.120850233472911	-0.557241100039157	0.315540633093335
1.6185946323483	2.50069243306664	1.94306732298582	3.05831754314747	1.01355059443809	0.85389145653085	1.17320973234533	-0.119331887689213	-0.556775715265737	0.318111939887311
1.62370446857712	2.50609934330357	1.94716223700777	3.06503644959936	1.01675033169392	0.856587156499736	1.1769135068881	-0.117813541905515	-0.556311119753468	0.320684035942437
1.62881430480594	2.51150625354049	1.95125612107256	3.07175638600842	1.01995006894974	0.859282856468623	1.18061728143086	-0.116295196121818	-0.555847307825997	0.323256915582362
1.63392414103476	2.51691316377742	1.9553489824048	3.07847734515003	1.02314980620557	0.86197855643751	1.18432105597362	-0.11477685033812	-0.555384273857114	0.325830573180875
1.63903397726358	2.52232007401434	1.95944082816725	3.08519931986143	1.02634954346139	0.864674256406397	1.18802483051638	-0.113258504554422	-0.554922012270252	0.328405003161408
1.6441438134924	2.52772698425126	1.96353166546136	3.09192230304117	1.02954928071721	0.867369956375284	1.19172860505914	-0.111740158770725	-0.55446051753799	0.330980199996541
1.64925364972122	2.53313389448819	1.96762150132794	3.09864628764844	1.03274901797304	0.870065656344171	1.19543237960191	-0.110221812987027	-0.553999784181567	0.333556158207514
1.65436348595004	2.53854080472511	1.97171034274766	3.10537126670256	1.03594875522886	0.872761356313057	1.19913615414467	-0.108703467203329	-0.553539806770398	0.33613287236374
1.65947332217886	2.54394771496204	1.97579819664168	3.11209723328239	1.03914849248469	0.875457056281944	1.20283992868743	-0.107185121419631	-0.553080579921596	0.338710337082333
1.66458315840769	2.54935462519896	1.97988506987218	3.11882418052574	1.04234822974051	0.878152756250831	1.20654370323019	-0.105666775635933	-0.552622098299492	0.341288547027625
1.66969299463651	2.55476153543589	1.98397096924295	3.12555210162882	1.04554796699634	0.880848456219718	1.21024747777296	-0.104148429852236	-0.552164356615175	0.343867496910704
1.67480283086533	2.56016844567281	1.98805590149993	3.13228098984569	1.04874770425216	0.883544156188604	1.21395125231572	-0.102630084068538	-0.551707349626021	0.346447181488945
1.67991266709415	2.56557535590974	1.99213987333177	3.1390108384877	1.05194744150799	0.886239856157491	1.21765502685848	-0.10111173828484	-0.551251072135236	0.349027595565555
1.68502250332297	2.57098226614666	1.99622289137037	3.14574164092295	1.05514717876381	0.888935556126378	1.22135880140124	-0.0995933925011426	-0.5507955189914	0.351608733989115
1.69013233955179	2.57638917638358	2.00030496219144	3.15247339057573	1.05834691601963	0.891631256095265	1.225062575944	-0.098075046717445	-0.55034068508802	0.35419059165313
1.69524217578061	2.58179608662051	2.00438609231501	3.15920608092601	1.06154665327546	0.894326956064152	1.22876635048677	-0.096556700933747	-0.549886565363081	0.356773163495587
1.70035201200943	2.58720299685743	2.00846628820598	3.16593970550889	1.06474639053128	0.897022656033039	1.23247012502953	-0.0950383551500494	-0.549433154798608	0.359356444498509
1.70546184823825	2.59260990709436	2.01254555627464	3.17267425791408	1.06794612778711	0.899718356001925	1.23617389957229	-0.0935200093663517	-0.548980448420228	0.361940429687524
1.71057168446707	2.59801681733128	2.01662390287718	3.17940973178538	1.07114586504293	0.902414055970812	1.23987767411505	-0.0920016635826542	-0.54852844129674	0.364525114131432
1.71568152069589	2.60342372756821	2.02070133431623	3.18614612082018	1.07434560229876	0.905109755939699	1.24358144865781	-0.0904833177989562	-0.548077128539688	0.367110492941776
1.72079135692471	2.60883063780513	2.02477785684135	3.19288341876892	1.07754533955458	0.907805455908586	1.24728522320058	-0.0889649720152587	-0.547626505302937	0.369696561272419
1.72590119315353	2.61423754804206	2.02885347664952	3.19962161943459	1.08074507681041	0.910501155877472	1.25098899774334	-0.087446626231561	-0.547176566782254	0.372283314319132
1.73101102938235	2.61964445827898	2.0329281998857	3.20636071667226	1.08394481406623	0.913196855846359	1.2546927722861	-0.085928280447863	-0.546727308214898	0.374870747319172
1.73612086561117	2.6250513685159	2.03700203264326	3.21310070438855	1.08714455132205	0.915892555815246	1.25839654682886	-0.0844099346641655	-0.546278724879207	0.377458855550876
1.74123070183999	2.63045827875283	2.04107498096449	3.21984157654117	1.09034428857788	0.918588255784133	1.26210032137162	-0.0828915888804678	-0.545830812094195	0.380047634333259
1.74634053806881	2.63586518898975	2.04514705084111	3.2265833271384	1.0935440258337	0.921283955753019	1.26580409591439	-0.0813732430967702	-0.545383565219147	0.382637079025607
1.75145037429763	2.64127209922668	2.04921824821472	3.23332595023864	1.09674376308953	0.923979655721906	1.26950787045715	-0.0798548973130723	-0.54493697965323	0.385227185027085
1.75656021052645	2.6466790094636	2.0532885789773	3.24006943994991	1.09994350034535	0.926675355690793	1.27321164499991	-0.0783365515293746	-0.54449105083509	0.387817947776341
1.76167004675528	2.65208591970053	2.05735804897165	3.2468137904294	1.10314323760118	0.92937105565968	1.27691541954267	-0.076818205745677	-0.544045774242473	0.390409362751119
1.7667798829841	2.65749282993745	2.0614266639919	3.253558995883	1.106342974857	0.932066755628567	1.28061919408544	-0.0752998599619791	-0.543601145391835	0.393001425467877
1.77188971921292	2.66289974017438	2.06549442978394	3.26030505056481	1.10954271211283	0.934762455597454	1.2843229686282	-0.0737815141782815	-0.543157159837964	0.395594131481401
1.77699955544174	2.6683066504113	2.06956135204587	3.26705194877673	1.11274244936865	0.93745815556634	1.28802674317096	-0.0722631683945837	-0.542713813173601	0.398187476384433
1.78210939167056	2.67371356064822	2.07362743642849	3.27379968486796	1.11594218662447	0.940153855535227	1.29173051771372	-0.0707448226108859	-0.54227110102907	0.400781455807298
1.78721922789938	2.67912047088515	2.07769268853571	3.28054825323459	1.1191419238803	0.942849555504114	1.29543429225648	-0.0692264768271882	-0.54182901907191	0.403376065417533
1.7923290641282	2.68452738112207	2.08175711392502	3.28729764831913	1.12234166113612	0.945545255473001	1.29913806679925	-0.0677081310434906	-0.541387563006507	0.405971300919526
1.79743890035702	2.689934291359	2.0858207181079	3.29404786461009	1.12554139839195	0.948240955441888	1.30284184134201	-0.0661897852597927	-0.540946728573736	0.40856715805415
1.80254873658584	2.69534120159592	2.08988350655031	3.30079889664153	1.12874113564777	0.950936655410774	1.30654561588477	-0.064671439476095	-0.540506511550603	0.411163632598413
1.80765857281466	2.70074811183285	2.09394548467306	3.30755073899264	1.1319408729036	0.953632355379661	1.31024939042753	-0.0631530936923974	-0.540066907749892	0.413760720365097
1.81276840904348	2.70615502206977	2.09800665785225	3.3143033862873	1.13514061015942	0.956328055348548	1.31395316497029	-0.0616347479086995	-0.539627913019815	0.416358417202416
1.8178782452723	2.7115619323067	2.10206703141972	3.32105683319367	1.13834034741525	0.959023755317435	1.31765693951306	-0.0601164021250018	-0.539189523243666	0.418956718993663
1.82298808150112	2.71696884254362	2.10612661066346	3.32781107442378	1.14154008467107	0.961719455286322	1.32136071405582	-0.0585980563413042	-0.53875173433948	0.421555621656872
1.82809791772994	2.72237575278054	2.11018540082799	3.3345661047331	1.14473982192689	0.964415155255208	1.32506448859858	-0.0570797105576065	-0.538314542259692	0.424155121144479
1.83320775395876	2.72778266301747	2.1142434071148	3.34132191892014	1.14793955918272	0.967110855224095	1.32876826314134	-0.0555613647739087	-0.537877942990803	0.426755213442985
1.83831759018758	2.73318957325439	2.11830063468276	3.34807851182603	1.15113929643854	0.969806555192982	1.3324720376841	-0.054043018990211	-0.53744193255305	0.429355894572628
1.8434274264164	2.73859648349132	2.12235708864849	3.35483587833414	1.15433903369437	0.972502255161869	1.33617581222687	-0.0525246732065133	-0.537006507000077	0.431957160587051
1.84853726264522	2.74400339372824	2.12641277408681	3.36159401336968	1.15753877095019	0.975197955130756	1.33987958676963	-0.0510063274228154	-0.536571662418608	0.434559007572977
1.85364709887404	2.74941030396517	2.13046769603106	3.36835291189928	1.16073850820602	0.977893655099642	1.34358336131239	-0.0494879816391178	-0.536137394928129	0.437161431649894
1.85875693510287	2.75481721420209	2.13452185947355	3.37511256893063	1.16393824546184	0.98058935506853	1.34728713585515	-0.0479696358554199	-0.535703700680569	0.43976442896973
1.86386677133169	2.76022412443902	2.13857526936593	3.3818729795121	1.16713798271767	0.983285055037416	1.35099091039792	-0.0464512900717222	-0.535270575859985	0.442367995716541
1.86897660756051	2.76563103467594	2.14262793061955	3.38863413873233	1.17033771997349	0.985980755006303	1.35469468494068	-0.0449329442880246	-0.534838016682252	0.444972128106203
1.87408644378933	2.77103794491287	2.14667984810586	3.39539604171987	1.17353745722931	0.98867645497519	1.35839845948344	-0.0434145985043269	-0.534406019394754	0.4475768223861
1.87919628001815	2.77644485514979	2.15073102665678	3.4021586836428	1.17673719448514	0.991372154944077	1.3621022340262	-0.0418962527206291	-0.533974580276078	0.450182074834819
1.88430611624697	2.78185176538671	2.15478147106507	3.40892205970835	1.17993693174096	0.994067854912963	1.36580600856896	-0.0403779069369314	-0.533543695635718	0.452787881761855
1.88941595247579	2.78725867562364	2.15883118608469	3.41568616516259	1.18313666899679	0.99676355488185	1.36950978311173	-0.0388595611532339	-0.53311336181377	0.455394239507302
1.89452578870461	2.79266558586056	2.16288017643115	3.42245099528997	1.18633640625261	0.999459254850737	1.37321355765449	-0.0373412153695363	-0.532683575180642	0.45800114444157
1.89963562493343	2.79807249609749	2.16692844678191	3.42921654541306	1.18953614350844	1.00215495481962	1.37691733219725	-0.0358228695858384	-0.532254332136759	0.460608592965082
1.90474546116225	2.80347940633441	2.1709760017767	3.43598281089212	1.19273588076426	1.00485065478851	1.38062110674001	-0.0343045238021407	-0.531825629112276	0.463216581507994
1.90985529739107	2.80888631657134	2.17502284601788	3.44274978712479	1.19593561802009	1.0075463547574	1.38432488128277	-0.0327861780184431	-0.531397462566789	0.465825106529903
1.91496513361989	2.81429322680826	2.17906898407079	3.44951746954573	1.19913535527591	1.01024205472628	1.38802865582554	-0.0312678322347454	-0.530969828989056	0.468434164519565
1.92007496984871	2.81970013704519	2.18311442046409	3.45628585362628	1.20233509253173	1.01293775469517	1.3917324303683	-0.0297494864510474	-0.530542724896716	0.471043751994621
1.92518480607753	2.82510704728211	2.18715915969013	3.46305493487409	1.20553482978756	1.01563345466406	1.39543620491106	-0.0282311406673498	-0.53011614683601	0.47365386550131
1.93029464230635	2.83051395751903	2.19120320620522	3.46982470883285	1.20873456704338	1.01832915463294	1.39913997945382	-0.026712794883652	-0.529690091381508	0.476264501614204
1.93540447853517	2.83592086775596	2.19524656443005	3.47659517108186	1.21193430429921	1.02102485460183	1.40284375399658	-0.0251944490999543	-0.529264555135841	0.478875656935932
1.94051431476399	2.84132777799288	2.19928923874996	3.4833663172358	1.21513404155503	1.02372055457072	1.40654752853935	-0.0236761033162567	-0.528839534729427	0.481487328096913
1.94562415099281	2.84673468822981	2.20333123351529	3.49013814294432	1.21833377881086	1.0264162545396	1.41025130308211	-0.0221577575325588	-0.528415026820209	0.484099511755091
1.95073398722163	2.85214159846673	2.2073725530417	3.49691064389177	1.22153351606668	1.02911195450849	1.41395507762487	-0.0206394117488611	-0.527991028093392	0.48671220459567
1.95584382345045	2.85754850870366	2.21141320161048	3.50368381579683	1.22473325332251	1.03180765447738	1.41765885216763	-0.0191210659651635	-0.527567535261184	0.489325403330857
1.96095365967928	2.86295541894058	2.2154531834689	3.51045765441226	1.22793299057833	1.03450335444627	1.42136262671039	-0.0176027201814658	-0.527144545062536	0.491939104699605
1.9660634959081	2.86836232917751	2.2194925028305	3.51723215552451	1.23113272783415	1.03719905441515	1.42506640125316	-0.016084374397768	-0.52672205426289	0.494553305467354
1.97117333213692	2.87376923941443	2.2235311638754	3.52400731495346	1.23433246508998	1.03989475438404	1.42877017579592	-0.0145660286140703	-0.526300059653925	0.497168002425784
1.97628316836574	2.87917614965135	2.2275691707506	3.53078312855211	1.2375322023458	1.04259045435293	1.43247395033868	-0.0130476828303727	-0.52587855805331	0.499783192392564
1.98139300459456	2.88458305988828	2.23160652757033	3.53755959220623	1.24073193960163	1.04528615432181	1.43617772488144	-0.0115293370466747	-0.525457546304456	0.502398872211106
1.98650284082338	2.8899899701252	2.2356432384163	3.54433670183411	1.24393167685745	1.0479818542907	1.43988149942421	-0.010010991262977	-0.525037021276273	0.505015038750319
1.9916126770522	2.89539688036213	2.23967930733803	3.55111445338623	1.24713141411328	1.05067755425959	1.44358527396697	-0.00849264547927941	-0.524616979862928	0.507631688904369
1.99672251328102	2.90080379059905	2.24371473835312	3.55789284284498	1.2503311513691	1.05337325422847	1.44728904850973	-0.0069742996955815	-0.524197418983605	0.510248819592442
2.00183234950984	2.90621070083598	2.24774953544758	3.56467186622437	1.25353088862493	1.05606895419736	1.45099282305249	-0.00545595391188392	-0.523778335582271	0.512866427758503
2.00694218573866	2.9116176110729	2.25178370257609	3.57145151956971	1.25673062588075	1.05876465416625	1.45469659759525	-0.00393760812818622	-0.52335972662744	0.515484510371067
2.01205202196748	2.91702452130983	2.2558172436623	3.57823179895735	1.25993036313657	1.06146035413513	1.45840037213802	-0.00241926234448864	-0.522941589111942	0.518103064422965
2.0171618581963	2.92243143154675	2.25985016259911	3.58501270049439	1.2631301003924	1.06415605410402	1.46210414668078	-0.000900916560790832	-0.522523920052696	0.520722086931114
2.02227169442512	2.92783834178367	2.26388246324894	3.59179422031841	1.26632983764822	1.06685175407291	1.46580792122354	0.000617429222906862	-0.522106716490479	0.523341574936293
2.02738153065394	2.9332452520206	2.26791414944404	3.59857635459716	1.26952957490405	1.06954745404179	1.4695116957663	0.00213577500660456	-0.521689975489707	0.525961525502916
2.03249136688276	2.93865216225752	2.27194522498674	3.60535909952831	1.27272931215987	1.07224315401068	1.47321547030906	0.00365412079030247	-0.521273694138206	0.528581935718811
2.03760120311158	2.94405907249445	2.27597569364972	3.61214245133918	1.2759290494157	1.07493885397957	1.47691924485183	0.00517246657400006	-0.520857869547002	0.531202802695002
2.0427110393404	2.94946598273137	2.2800055591763	3.61892640628644	1.27912878667152	1.07763455394845	1.48062301939459	0.00669081235769808	-0.520442498850095	0.533824123565491
2.04782087556922	2.9548728929683	2.2840348252807	3.62571096065589	1.28232852392735	1.08033025391734	1.48432679393735	0.00820915814139567	-0.520027579204247	0.536445895487038
2.05293071179804	2.96027980320522	2.2880634956483	3.63249611076214	1.28552826118317	1.08302595388623	1.48803056848011	0.00972750392509325	-0.519613107788771	0.539068115638958
2.05804054802687	2.96568671344215	2.2920915739359	3.63928185294839	1.28872799843899	1.08572165385511	1.49173434302287	0.0112458497087909	-0.519199081805318	0.5416907812229
2.06315038425569	2.97109362367907	2.29611906377199	3.64606818358615	1.29192773569482	1.088417353824	1.49543811756564	0.0127641954924888	-0.518785498477669	0.544313889462646
2.06826022048451	2.97650053391599	2.30014596875699	3.652855099075	1.29512747295064	1.09111305379289	1.4991418921084	0.0142825412761864	-0.518372355051529	0.546937437603902
2.07337005671333	2.98190744415292	2.30417229246353	3.65964259584231	1.29832721020647	1.09380875376177	1.50284566665116	0.0158008870598841	-0.517959648794325	0.549561422914093
2.07847989294215	2.98731435438984	2.30819803843668	3.66643067034301	1.30152694746229	1.09650445373066	1.50654944119392	0.0173192328435817	-0.517547376994998	0.552185842682161
2.08358972917097	2.99272126462677	2.31222321019421	3.67321931905933	1.30472668471812	1.09920015369955	1.51025321573669	0.0188375786272796	-0.51713553696381	0.554810694218369
2.08869956539979	2.99812817486369	2.31624781122682	3.68000853850056	1.30792642197394	1.10189585366844	1.51395699027945	0.0203559244109772	-0.516724126032143	0.557435974854098
2.09380940162861	3.00353508510062	2.32027184499843	3.6867983252028	1.31112615922977	1.10459155363732	1.51766076482221	0.0218742701946749	-0.516313141552303	0.560061681941653
2.09891923785743	3.00894199533754	2.32429531494635	3.69358867572873	1.31432589648559	1.10728725360621	1.52136453936497	0.0233926159783728	-0.515902580897325	0.562687812854071
2.10402907408625	3.01434890557447	2.32831822448159	3.70037958666734	1.31752563374141	1.1099829535751	1.52506831390773	0.0249109617620705	-0.515492441460787	0.565314364984928
2.10913891031507	3.01975581581139	2.33234057698905	3.70717105463374	1.32072537099724	1.11267865354398	1.5287720884505	0.0264293075457683	-0.515082720656611	0.567941335748148
2.11424874654389	3.02516272604831	2.33636237582776	3.71396307626887	1.32392510825306	1.11537435351287	1.53247586299326	0.027947653329466	-0.514673415918886	0.570568722577818
2.11935858277271	3.03056963628524	2.34038362433117	3.72075564823931	1.32712484550889	1.11807005348176	1.53617963753602	0.0294659991131637	-0.514264524701672	0.573196522927999
2.12446841900153	3.03597654652216	2.34440432580727	3.72754876723706	1.33032458276471	1.12076575345064	1.53988341207878	0.0309843448968613	-0.513856044478822	0.575824734272545
2.12957825523035	3.04138345675909	2.34842448353893	3.73434242997925	1.33352432002054	1.12346145341953	1.54358718662154	0.0325026906805592	-0.513447972743801	0.57845335410492
2.13468809145917	3.04679036699601	2.35244410078406	3.74113663320797	1.33672405727636	1.12615715338842	1.54729096116431	0.0340210364642568	-0.513040307009501	0.581082379938014
2.13979792768799	3.05219727723294	2.35646318077583	3.74793137369004	1.33992379453219	1.1288528533573	1.55099473570707	0.0355393822479544	-0.512633044808065	0.583711809303974
2.14490776391681	3.05760418746986	2.36048172672296	3.75472664821677	1.34312353178801	1.13154855332619	1.55469851024983	0.0370577280316521	-0.512226183690712	0.586341639754017
2.15001760014563	3.06301109770679	2.36449974180983	3.76152245360374	1.34632326904383	1.13424425329508	1.55840228479259	0.0385760738153499	-0.511819721227561	0.588971868858261
2.15512743637445	3.06841800794371	2.3685172291968	3.76831878669062	1.34952300629966	1.13693995326396	1.56210605933535	0.0400944195990477	-0.511413655007458	0.591602494205554
2.16023727260328	3.07382491818064	2.37253419202036	3.77511564434091	1.35272274355548	1.13963565323285	1.56580983387812	0.0416127653827456	-0.511007982637806	0.594233513403297
2.1653471088321	3.07923182841756	2.37655063339337	3.78191302344175	1.35592248081131	1.14233135320174	1.56951360842088	0.0431311111664433	-0.510602701744393	0.596864924077279
2.17045694506092	3.08463873865448	2.38056655640525	3.78871092090371	1.35912221806713	1.14502705317062	1.57321738296364	0.0446494569501409	-0.510197809971228	0.59949672387151
2.17556678128974	3.09004564889141	2.38458196412223	3.79550933366058	1.36232195532296	1.14772275313951	1.5769211575064	0.0461678027338386	-0.509793304980373	0.60212891044805
2.18067661751856	3.09545255912833	2.3885968595875	3.80230825866916	1.36552169257878	1.1504184531084	1.58062493204916	0.0476861485175364	-0.50938918445178	0.604761481486853
2.18578645374738	3.10085946936526	2.39261124582145	3.80910769290906	1.36872142983461	1.15311415307728	1.58432870659193	0.049204494301234	-0.508985446083128	0.607394434685596
2.1908962899762	3.10626637960218	2.39662512582187	3.8159076333825	1.37192116709043	1.15580985304617	1.58803248113469	0.0507228400849317	-0.508582087589661	0.610027767759524
2.19600612620502	3.11167328983911	2.40063850256412	3.82270807711409	1.37512090434625	1.15850555301506	1.59173625567745	0.0522411858686296	-0.50817910670403	0.612661478441289
2.20111596243384	3.11708020007603	2.40465137900138	3.82950902115068	1.37832064160208	1.16120125298394	1.59544003022021	0.0537595316523272	-0.507776501176138	0.615295564480792
2.20622579866266	3.12248711031295	2.4086637580648	3.83631046256111	1.3815203788579	1.16389695295283	1.59914380476298	0.0552778774360249	-0.507374268772978	0.617930023645028
2.21133563489148	3.12789402054988	2.41267564266371	3.84311239843605	1.38472011611373	1.16659265292172	1.60284757930574	0.0567962232197224	-0.506972407278485	0.62056485371793
2.2164454711203	3.1333009307868	2.41668703568583	3.84991482588778	1.38791985336955	1.16928835289061	1.6065513538485	0.0583145690034204	-0.506570914493379	0.62320005250022
2.22155530734912	3.13870784102373	2.42069793999743	3.85671774205003	1.39111959062538	1.17198405285949	1.61025512839126	0.0598329147871181	-0.506169788235016	0.625835617809252
2.22666514357794	3.14411475126065	2.42470835844352	3.86352114407778	1.3943193278812	1.17467975282838	1.61395890293402	0.061351260570816	-0.505769026337237	0.628471547478869
2.23177497980676	3.14952166149758	2.42871829384808	3.87032502914708	1.39751906513703	1.17737545279727	1.61766267747679	0.0628696063545136	-0.505368626650221	0.631107839359248
2.23688481603558	3.1549285717345	2.43272774901418	3.87712939445482	1.40071880239285	1.18007115276615	1.62136645201955	0.0643879521382112	-0.504968587040338	0.63374449131676
2.2419946522644	3.16033548197143	2.43673672672423	3.88393423721863	1.40391853964867	1.18276685273504	1.62507022656231	0.0659062979219089	-0.504568905390003	0.636381501233821
2.24710448849322	3.16574239220835	2.44074522974009	3.89073955467661	1.4071182769045	1.18546255270393	1.62877400110507	0.0674246437056067	-0.504169579597534	0.639018867008748
2.25221432472204	3.17114930244527	2.44475326080331	3.89754534408724	1.41031801416032	1.18815825267281	1.63247777564783	0.0689429894893044	-0.503770607577009	0.641656586555618
2.25732416095087	3.1765562126822	2.44876082263528	3.90435160272911	1.41351775141615	1.1908539526417	1.6361815501906	0.070461335273002	-0.503371987258124	0.644294657804128
2.26243399717969	3.18196312291912	2.45276791793742	3.91115832790083	1.41671748867197	1.19354965261059	1.63988532473336	0.0719796810566997	-0.502973716586055	0.646933078699454
2.26754383340851	3.18737003315605	2.45677454939131	3.91796551692078	1.4199172259278	1.19624535257947	1.64358909927612	0.0734980268403975	-0.50257579352132	0.649571847202115
2.27265366963733	3.19277694339297	2.46078071965894	3.92477316712701	1.42311696318362	1.19894105254836	1.64729287381888	0.0750163726240951	-0.502178216039644	0.652210961287834
2.27776350586615	3.1981838536299	2.46478643138279	3.931581275877	1.42631670043945	1.20163675251725	1.65099664836164	0.0765347184077928	-0.501780982131819	0.654850418947405
2.28287334209497	3.20359076386682	2.4687916871861	3.93838984054755	1.42951643769527	1.20433245248613	1.65470042290441	0.0780530641914908	-0.501384089803576	0.657490218186557
2.28798317832379	3.20899767410375	2.47279648967293	3.94519885853456	1.43271617495109	1.20702815245502	1.65840419744717	0.0795714099751885	-0.500987537075448	0.660130357025825
2.29309301455261	3.21440458434067	2.47680084142841	3.95200832725293	1.43591591220692	1.20972385242391	1.66210797198993	0.0810897557588863	-0.500591321982641	0.662770833500414
2.29820285078143	3.2198114945776	2.48080474501886	3.95881824413633	1.43911564946274	1.21241955239279	1.66581174653269	0.082608101542584	-0.500195442574907	0.665411645660075
2.30331268701025	3.22521840481452	2.48480820299198	3.96562860663706	1.44231538671857	1.21511525236168	1.66951552107546	0.0841264473262816	-0.499799896916408	0.668052791568971
2.30842252323907	3.23062531505144	2.48881121787698	3.97243941222591	1.44551512397439	1.21781095233057	1.67321929561822	0.0856447931099792	-0.499404683085596	0.670694269305554
2.31353235946789	3.23603222528837	2.49281379218476	3.97925065839198	1.44871486123022	1.22050665229945	1.67692307016098	0.0871631388936771	-0.499009799175083	0.673336076962437
2.31864219569671	3.24143913552529	2.49681592840806	3.98606234264252	1.45191459848604	1.22320235226834	1.68062684470374	0.0886814846773747	-0.498615243291519	0.675978212646268
2.32375203192553	3.24684604576222	2.50081762902163	3.9928744625028	1.45511433574187	1.22589805223723	1.6843306192465	0.0901998304610725	-0.498221013555467	0.678620674477612
2.32886186815435	3.25225295599914	2.50481889648237	3.99968701551591	1.45831407299769	1.22859375220611	1.68803439378927	0.0917181762447701	-0.49782710810128	0.68126346059082
2.33397170438317	3.25765986623607	2.50881973322949	4.00649999924265	1.46151381025351	1.231289452175	1.69173816833203	0.0932365220284679	-0.497433525076982	0.683906569133917
2.33908154061199	3.26306677647299	2.51282014168463	4.01331341126135	1.46471354750934	1.23398515214389	1.69544194287479	0.0947548678121657	-0.497040262644147	0.686549998268478
2.34419137684081	3.26847368670992	2.51682012425209	4.02012724916774	1.46791328476516	1.23668085211278	1.69914571741755	0.0962732135958635	-0.496647318977782	0.689193746169509
2.34930121306963	3.27388059694684	2.52081968331888	4.0269415105748	1.47111302202099	1.23937655208166	1.70284949196031	0.0977915593795612	-0.496254692266207	0.691837811025329
2.35441104929846	3.27928750718376	2.52481882125495	4.03375619311258	1.47431275927681	1.24207225205055	1.70655326650308	0.0993099051632588	-0.495862380710941	0.694482191037459
2.35952088552728	3.28469441742069	2.52881754041328	4.0405712944281	1.47751249653264	1.24476795201944	1.71025704104584	0.100828250946957	-0.495470382526586	0.697126884420499
2.3646307217561	3.29010132765761	2.53281584313005	4.04738681218517	1.48071223378846	1.24746365198832	1.7139608155886	0.102346596730654	-0.495078695940713	0.699771889402022
2.36974055798492	3.29550823789454	2.53681373172479	4.05420274406428	1.48391197104429	1.25015935195721	1.71766459013136	0.103864942514352	-0.494687319193751	0.702417204222454
2.37485039421374	3.30091514813146	2.5408112085005	4.06101908776243	1.48711170830011	1.2528550519261	1.72136836467412	0.10538328829805	-0.494296250538871	0.70506282713497
2.37996023044256	3.30632205836839	2.54480827574379	4.06783584099298	1.49031144555593	1.25555075189498	1.72507213921689	0.106901634081747	-0.493905488241881	0.707708756405376
2.38507006667138	3.31172896860531	2.54880493572506	4.07465300148556	1.49351118281176	1.25824645186387	1.72877591375965	0.108419979865445	-0.493515030581112	0.710354990312003
2.3901799029002	3.31713587884223	2.55280119069858	4.08147056698589	1.49671092006758	1.26094215183276	1.73247968830241	0.109938325649143	-0.493124875847315	0.7130015271456
2.39528973912902	3.32254278907916	2.55679704290267	4.08828853525565	1.49991065732341	1.26363785180164	1.73618346284517	0.11145667143284	-0.492735022343545	0.715648365209225
2.40039957535784	3.32794969931608	2.5607924945598	4.09510690407237	1.50311039457923	1.26633355177053	1.73988723738794	0.112975017216538	-0.492345468385063	0.71829550281814
2.40550941158666	3.33335660955301	2.56478754787677	4.10192567122925	1.50631013183506	1.26902925173942	1.7435910119307	0.114493363000236	-0.491956212299228	0.7209429382997
2.41061924781548	3.33876351978993	2.56878220504478	4.10874483453508	1.50950986909088	1.2717249517083	1.74729478647346	0.116011708783934	-0.491567252425392	0.72359066999326
2.4157290840443	3.34417043002686	2.57277646823964	4.11556439181408	1.51270960634671	1.27442065167719	1.75099856101622	0.117530054567632	-0.491178587114798	0.726238696250061
2.42083892027312	3.34957734026378	2.57677033962181	4.12238434090576	1.51590934360253	1.27711635164608	1.75470233555898	0.119048400351329	-0.490790214730475	0.728887015433133
2.42594875650194	3.35498425050071	2.5807638213366	4.12920467966481	1.51910908085835	1.27981205161496	1.75840611010175	0.120566746135027	-0.490402133647142	0.731535625917196
2.43105859273076	3.36039116073763	2.58475691551428	4.13602540596098	1.52230881811418	1.28250775158385	1.76210988464451	0.122085091918725	-0.490014342251105	0.734184526088554
2.43616842895958	3.36579807097456	2.58874962427017	4.14284651767894	1.52550855537	1.28520345155274	1.76581365918727	0.123603437702422	-0.489626838940156	0.736833714345001
2.4412782651884	3.37120498121148	2.59274194970482	4.14966801271814	1.52870829262583	1.28789915152162	1.76951743373003	0.12512178348612	-0.489239622123479	0.739483189095718
2.44638810141722	3.3766118914484	2.5967338939041	4.15648988899271	1.53190802988165	1.29059485149051	1.77322120827279	0.126640129269818	-0.488852690221548	0.742132948761184
2.45149793764604	3.38201880168533	2.60072545893931	4.16331214443135	1.53510776713748	1.2932905514594	1.77692498281556	0.128158475053516	-0.488466041666037	0.744782991773068
2.45660777387487	3.38742571192225	2.60471664686735	4.17013477697716	1.5383075043933	1.29598625142828	1.78062875735832	0.129676820837213	-0.488079674899718	0.747433316574144
2.46171761010369	3.39283262215918	2.60870745973079	4.17695778458756	1.54150724164913	1.29868195139717	1.78433253190108	0.131195166620911	-0.487693588376371	0.750083921618193
2.46682744633251	3.3982395323961	2.61269789955803	4.18378116523418	1.54470697890495	1.30137765136606	1.78803630644384	0.132713512404609	-0.487307780560688	0.752734805369906
2.47193728256133	3.40364644263303	2.61668796836338	4.19060491690268	1.54790671616077	1.30407335133495	1.7917400809866	0.134231858188306	-0.486922249928184	0.755385966304797
2.47704711879015	3.40905335286995	2.6206776681472	4.1974290375927	1.5511064534166	1.30676905130383	1.79544385552937	0.135750203972004	-0.4865369949651	0.758037402909109
2.48215695501897	3.41446026310688	2.62466700089602	4.20425352531773	1.55430619067242	1.30946475127272	1.79914763007213	0.137268549755702	-0.486152014168319	0.760689113679722
2.48726679124779	3.4198671733438	2.62865596858264	4.21107837810496	1.55750592792825	1.31216045124161	1.80285140461489	0.138786895539399	-0.485767306045267	0.763341097124066
2.49237662747661	3.42527408358072	2.63264457316625	4.2179035939952	1.56070566518407	1.31485615121049	1.80655517915765	0.140305241323097	-0.485382869113835	0.765993351760029
2.49748646370543	3.43068099381765	2.63663281659253	4.22472917104276	1.5639054024399	1.31755185117938	1.81025895370041	0.141823587106795	-0.48499870190228	0.768645876115871
2.50259629993425	3.43608790405457	2.64062070079381	4.23155510731534	1.56710513969572	1.32024755114827	1.81396272824318	0.143341932890493	-0.484614802949148	0.771298668730134
2.50770613616307	3.4414948142915	2.64460822768909	4.2383814008939	1.57030487695155	1.32294325111715	1.81766650278594	0.14486027867419	-0.484231170803179	0.773951728151559
2.51281597239189	3.44690172452842	2.64859539918426	4.24520804987258	1.57350461420737	1.32563895108604	1.8213702773287	0.146378624457888	-0.483847804023224	0.776605052939
2.51792580862071	3.45230863476535	2.65258221717211	4.25203505235858	1.57670435146319	1.32833465105493	1.82507405187146	0.147896970241586	-0.483464701178165	0.779258641661336
2.52303564484953	3.45771554500227	2.6565686835325	4.25886240647204	1.57990408871902	1.33103035102381	1.82877782641423	0.149415316025284	-0.483081860846823	0.78191249289739
2.52814548107835	3.4631224552392	2.66055480013243	4.26569011034596	1.58310382597484	1.3337260509927	1.83248160095699	0.150933661808981	-0.48269928161788	0.784566605235843
2.53325531730717	3.46852936547612	2.66454056882618	4.27251816212606	1.58630356323067	1.33642175096159	1.83618537549975	0.152452007592679	-0.482316962089798	0.787220977275157
2.53836515353599	3.47393627571304	2.66852599145538	4.2793465599707	1.58950330048649	1.33911745093047	1.83988915004251	0.153970353376377	-0.481934900870732	0.789875607623486
2.54347498976481	3.47934318594997	2.67251106984914	4.2861753020508	1.59270303774232	1.34181315089936	1.84359292458527	0.155488699160075	-0.481553096578452	0.792530494898602
2.54858482599363	3.48475009618689	2.67649580582413	4.29300438654966	1.59590277499814	1.34450885086825	1.84729669912804	0.157007044943772	-0.481171547840266	0.79518563772781
2.55369466222246	3.49015700642382	2.68048020118469	4.29983381166295	1.59910251225397	1.34720455083713	1.8510004736708	0.15852539072747	-0.480790253292934	0.797841034747874
2.55880449845128	3.49556391666074	2.68446425772294	4.30666357559855	1.60230224950979	1.34990025080602	1.85470424821356	0.160043736511167	-0.480409211582596	0.800496684604931
2.5639143346801	3.50097082689767	2.68844797721888	4.31349367657645	1.60550198676561	1.35259595077491	1.85840802275632	0.161562082294865	-0.480028421364692	0.803152585954423
2.56902417090892	3.50637773713459	2.69243136144047	4.32032411282871	1.60870172402144	1.35529165074379	1.86211179729908	0.163080428078563	-0.479647881303882	0.805808737461008
2.57413400713774	3.51178464737152	2.69641441214374	4.32715488259929	1.61190146127726	1.35798735071268	1.86581557184185	0.164598773862261	-0.479267590073974	0.808465137798496
2.57924384336656	3.51719155760844	2.70039713107288	4.333985984144	1.61510119853309	1.36068305068157	1.86951934638461	0.166117119645959	-0.478887546357848	0.811121785649765
2.58435367959538	3.52259846784537	2.70437951996036	4.34081741573037	1.61830093578891	1.36337875065046	1.87322312092737	0.167635465429656	-0.478507748847377	0.81377867970669
2.5894635158242	3.52800537808229	2.70836158052698	4.3476491756376	1.62150067304474	1.36607445061934	1.87692689547013	0.169153811213354	-0.478128196243358	0.816435818670066
2.59457335205302	3.53341228831921	2.71234331448202	4.35448126215641	1.62470041030056	1.36877015058823	1.88063067001289	0.170672156997052	-0.477748887255437	0.81909320124954
2.59968318828184	3.53881919855614	2.71632472352327	4.36131367358901	1.62790014755639	1.37146585055712	1.88433444455566	0.17219050278075	-0.477369820602033	0.821750826163532
2.60479302451066	3.54422610879306	2.72030580933718	4.36814640824895	1.63109988481221	1.374161550526	1.88803821909842	0.173708848564447	-0.476990995010271	0.824408692139165
2.60990286073948	3.54963301902999	2.72428657359892	4.37497946446105	1.63429962206804	1.37685725049489	1.89174199364118	0.175227194348145	-0.476612409215908	0.827066797912198
2.6150126969683	3.55503992926691	2.72826701797249	4.38181284056133	1.63749935932386	1.37955295046378	1.89544576818394	0.176745540131843	-0.476234061963262	0.829725142226947
2.62012253319712	3.56044683950384	2.73224714411077	4.3886465348969	1.64069909657968	1.38224865043266	1.89914954272671	0.17826388591554	-0.475855952005144	0.832383723836224
2.62523236942594	3.56585374974076	2.73622695365567	4.39548054582585	1.64389883383551	1.38494435040155	1.90285331726947	0.179782231699238	-0.475478078102786	0.835042541501261
2.63034220565476	3.57126065997768	2.74020644823815	4.40231487171722	1.64709857109133	1.38764005037044	1.90655709181223	0.181300577482936	-0.475100439025773	0.837701593991645
2.63545204188358	3.57666757021461	2.74418562947838	4.40914951095084	1.65029830834716	1.39033575033932	1.91026086635499	0.182818923266634	-0.474723033551979	0.840360880085246
2.6405618781124	3.58207448045153	2.74816449898576	4.41598446191731	1.65349804560298	1.39303145030821	1.91396464089775	0.184337269050331	-0.474345860467493	0.843020398568156
2.64567171434122	3.58748139068846	2.75214305835905	4.42281972301787	1.65669778285881	1.3957271502771	1.91766841544052	0.185855614834029	-0.473968918566556	0.845680148234614
2.65078155057005	3.59288830092538	2.75612130918643	4.42965529266434	1.65989752011463	1.39842285024598	1.92137218998328	0.187373960617727	-0.473592206651496	0.84834012788695
2.65589138679887	3.59829521116231	2.7600992530456	4.43649116927901	1.66309725737045	1.40111855021487	1.92507596452604	0.188892306401424	-0.47321572353266	0.851000336335508
2.66100122302769	3.60370212139923	2.76407689150387	4.4433273512946	1.66629699462628	1.40381425018376	1.9287797390688	0.190410652185122	-0.472839468028347	0.853660772398592
2.66611105925651	3.60910903163616	2.76805422611819	4.45016383715412	1.6694967318821	1.40650995015264	1.93248351361156	0.19192899796882	-0.472463438964752	0.856321434902392
2.67122089548533	3.61451594187308	2.77203125843533	4.45700062531084	1.67269646913793	1.40920565012153	1.93618728815433	0.193447343752518	-0.472087635175894	0.858982322680929
2.67633073171415	3.61992285211	2.77600798999184	4.46383771422817	1.67589620639375	1.41190135009042	1.93989106269709	0.194965689536215	-0.471712055503554	0.861643434575985
2.68144056794297	3.62532976234693	2.77998442231425	4.47067510237961	1.67909594364958	1.4145970500593	1.94359483723985	0.196484035319913	-0.471336698797218	0.864304769437044
2.68655040417179	3.63073667258385	2.78396055691906	4.47751278824865	1.6822956809054	1.41729275002819	1.94729861178261	0.19800238110361	-0.470961563914009	0.86696632612123
2.69166024040061	3.63614358282078	2.78793639531286	4.48435077032869	1.68549541816123	1.41998844999708	1.95100238632537	0.199520726887308	-0.470586649718628	0.869628103493244
2.69677007662943	3.6415504930577	2.7919119389924	4.491189047123	1.68869515541705	1.42268414996596	1.95470616086814	0.201039072671006	-0.470211955083294	0.872290100425307
2.70187991285825	3.64695740329463	2.79588718944468	4.49802761714458	1.69189489267288	1.42537984993485	1.9584099354109	0.202557418454704	-0.469837478887684	0.874952315797092
2.70698974908707	3.65236431353155	2.79986214814699	4.50486647891611	1.6950946299287	1.42807554990374	1.96211370995366	0.204075764238402	-0.46946322001887	0.877614748495673
2.71209958531589	3.65777122376848	2.80383681656703	4.51170563096992	1.69829436718452	1.43077124987263	1.96581748449642	0.205594110022099	-0.469089177371263	0.880277397415461
2.71720942154471	3.6631781340054	2.80781119616297	4.51854507184784	1.70149410444035	1.43346694984151	1.96952125903919	0.207112455805797	-0.468715349846554	0.882940261458148
2.72231925777353	3.66858504424233	2.8117852883835	4.52538480010115	1.70469384169617	1.4361626498104	1.97322503358195	0.208630801589495	-0.468341736353657	0.885603339532646
2.72742909400235	3.67399195447925	2.81575909466794	4.53222481429056	1.707893578952	1.43885834977929	1.97692880812471	0.210149147373193	-0.467968335808646	0.888266630555032
2.73253893023117	3.67939886471617	2.8197326164463	4.53906511298604	1.71109331620782	1.44155404974817	1.98063258266747	0.21166749315689	-0.467595147134708	0.890930133448488
2.73764876645999	3.6848057749531	2.82370585513936	4.54590569476684	1.71429305346365	1.44424974971706	1.98433635721023	0.213185838940588	-0.467222169262074	0.893593847143251
2.74275860268881	3.69021268519002	2.8276788121587	4.55274655822135	1.71749279071947	1.44694544968595	1.988040131753	0.214704184724286	-0.466849401127977	0.896257770576548
2.74786843891763	3.69561959542695	2.83165148890684	4.55958770194706	1.72069252797529	1.44964114965483	1.99174390629576	0.216222530507983	-0.466476841676583	0.89892190269255
2.75297827514646	3.70102650566387	2.83562388677725	4.56642912455049	1.72389226523112	1.45233684962372	1.99544768083852	0.217740876291681	-0.466104489858947	0.901586242442308
2.75808811137528	3.7064334159008	2.83959600715447	4.57327082464712	1.72709200248694	1.45503254959261	1.99915145538128	0.219259222075379	-0.465732344632951	0.904250788783708
2.7631979476041	3.71184032613772	2.84356785141415	4.5801128008613	1.73029173974277	1.45772824956149	2.00285522992404	0.220777567859077	-0.465360404963254	0.906915540681408
2.76830778383292	3.71724723637465	2.84753942092309	4.5869550518262	1.73349147699859	1.46042394953038	2.00655900446681	0.222295913642774	-0.464988669821241	0.90958049710679
2.77341762006174	3.72265414661157	2.8515107170394	4.59379757618374	1.73669121425442	1.46311964949927	2.01026277900957	0.223814259426472	-0.464617138184963	0.912245657037907
2.77852745629056	3.72806105684849	2.85548174111246	4.60064037258453	1.73989095151024	1.46581534946815	2.01396655355233	0.22533260521017	-0.46424580903909	0.914911019459429
2.78363729251938	3.73346796708542	2.85945249448307	4.60748343968777	1.74309068876607	1.46851104943704	2.01767032809509	0.226850950993867	-0.463874681374856	0.917576583362591
2.7887471287482	3.73887487732234	2.86342297848347	4.61432677616122	1.74629042602189	1.47120674940593	2.02137410263785	0.228369296777565	-0.463503754190013	0.920242347745143
2.79385696497702	3.74428178755927	2.86739319443741	4.62117038068112	1.74949016327772	1.47390244937481	2.02507787718062	0.229887642561263	-0.463133026488771	0.922908311611297
2.79896680120584	3.74968869779619	2.87136314366025	4.62801425193213	1.75268990053354	1.4765981493437	2.02878165172338	0.231405988344961	-0.462762497281756	0.925574473971678
2.80407663743466	3.75509560803312	2.87533282745899	4.63485838860725	1.75588963778936	1.47929384931259	2.03248542626614	0.232924334128658	-0.462392165585956	0.928240833843273
2.80918647366348	3.76050251827004	2.87930224713232	4.64170278940776	1.75908937504519	1.48198954928147	2.0361892008089	0.234442679912356	-0.46202203042467	0.930907390249382
2.8142963098923	3.76590942850697	2.88327140397074	4.64854745304319	1.76228911230101	1.48468524925036	2.03989297535166	0.235961025696054	-0.461652090827463	0.93357414221957
2.81940614612112	3.77131633874389	2.88724029925658	4.65539237823119	1.76548884955684	1.48738094921925	2.04359674989443	0.237479371479751	-0.461282345830113	0.936241088789615
2.82451598234994	3.77672324898082	2.89120893426407	4.66223756369756	1.76868858681266	1.49007664918813	2.04730052443719	0.238997717263449	-0.460912794474564	0.938908229001463
2.82962581857876	3.78213015921774	2.8951773102594	4.66908300817607	1.77188832406849	1.49277234915702	2.05100429897995	0.240516063047147	-0.460543435808882	0.941575561903176
2.83473565480758	3.78753706945466	2.8991454285008	4.67592871040853	1.77508806132431	1.49546804912591	2.05470807352271	0.242034408830845	-0.460174268887201	0.94424308654889
2.8398454910364	3.79294397969159	2.90311329023857	4.68277466914461	1.77828779858014	1.49816374909479	2.05841184806548	0.243552754614542	-0.45980529276968	0.946910801998765
2.84495532726522	3.79835088992851	2.90708089671517	4.68962088314186	1.78148753583596	1.50085944906368	2.06211562260824	0.24507110039824	-0.459436506522457	0.949578707318937
2.85006516349405	3.80375780016544	2.91104824916526	4.69646735116562	1.78468727309178	1.50355514903257	2.065819397151	0.246589446181938	-0.4590679092176	0.952246801581476
2.85517499972287	3.80916471040236	2.91501534881577	4.70331407198895	1.78788701034761	1.50625084900146	2.06952317169376	0.248107791965635	-0.458699499933064	0.954915083864335
2.86028483595169	3.81457162063929	2.91898219688595	4.71016104439262	1.79108674760343	1.50894654897034	2.07322694623652	0.249626137749333	-0.458331277752642	0.957583553251309
2.86539467218051	3.81997853087621	2.92294879458745	4.71700826716497	1.79428648485926	1.51164224893923	2.07693072077929	0.251144483533031	-0.457963241765926	0.960252208831989
2.87050450840933	3.82538544111313	2.92691514312433	4.72385573910194	1.79748622211508	1.51433794890812	2.08063449532205	0.252662829316729	-0.457595391068258	0.962921049701715
2.87561434463815	3.83079235135006	2.93088124369317	4.73070345900694	1.80068595937091	1.517033648877	2.08433826986481	0.254181175100426	-0.457227724760683	0.965590074961536
2.88072418086697	3.83619926158698	2.93484709748311	4.73755142569086	1.80388569662673	1.51972934884589	2.08804204440757	0.255699520884124	-0.456860241949915	0.968259283718163
2.88583401709579	3.84160617182391	2.93881270567588	4.74439963797194	1.80708543388256	1.52242504881478	2.09174581895033	0.257217866667822	-0.456492941748284	0.970928675083927
2.89094385332461	3.84701308206083	2.94277806944588	4.75124809467578	1.81028517113838	1.52512074878366	2.0954495934931	0.25873621245152	-0.456125823273697	0.973598248176736
2.89605368955343	3.85241999229776	2.94674318996025	4.75809679463526	1.8134849083942	1.52781644875255	2.09915336803586	0.260254558235218	-0.455758885649596	0.976268002120031
2.90116352578225	3.85782690253468	2.95070806837889	4.76494573669047	1.81668464565003	1.53051214872144	2.10285714257862	0.261772904018915	-0.455392128004916	0.978937936042746
2.90627336201107	3.86323381277161	2.95467270585453	4.77179491968868	1.81988438290585	1.53320784869032	2.10656091712138	0.263291249802613	-0.45502554947404	0.981608049079265
2.91138319823989	3.86864072300853	2.95863710353279	4.77864434248427	1.82308412016168	1.53590354865921	2.11026469166414	0.26480959558631	-0.454659149196761	0.984278340369381
2.91649303446871	3.87404763324545	2.96260126255223	4.78549400393868	1.8262838574175	1.5385992486281	2.11396846620691	0.266327941370008	-0.454292926318239	0.986948809058255
2.92160287069753	3.87945454348238	2.96656518404439	4.79234390292037	1.82948359467333	1.54129494859698	2.11767224074967	0.267846287153706	-0.453926879988962	0.989619454296373
2.92671270692635	3.8848614537193	2.97052886913386	4.79919403830475	1.83268333192915	1.54399064856587	2.12137601529243	0.269364632937403	-0.453561009364703	0.99229027523951
2.93182254315517	3.89026836395623	2.97449231893832	4.80604440897414	1.83588306918498	1.54668634853476	2.12507978983519	0.270882978721101	-0.453195313606482	0.994961271048685
2.93693237938399	3.89567527419315	2.9784555345686	4.81289501381771	1.8390828064408	1.54938204850364	2.12878356437795	0.272401324504799	-0.452829791880528	0.997632440890126
2.94204221561281	3.90108218443008	2.98241851712873	4.81974585173143	1.84228254369662	1.55207774847253	2.13248733892072	0.273919670288497	-0.452464443358234	1.00030378393523
2.94715205184164	3.906489094667	2.98638126771597	4.82659692161803	1.84548228095245	1.55477344844142	2.13619111346348	0.275438016072195	-0.452099267216123	1.00297529936051
2.95226188807046	3.91189600490393	2.99034378742091	4.83344822238694	1.84868201820827	1.5574691484103	2.13989488800624	0.276956361855892	-0.45173426263581	1.00564698634759
2.95737172429928	3.91730291514085	2.99430607732745	4.84029975295425	1.8518817554641	1.56016484837919	2.143598662549	0.27847470763959	-0.451369428803958	1.00831884408314
2.9624815605281	3.92270982537778	2.99826813851292	4.84715151224263	1.85508149271992	1.56286054834808	2.14730243709177	0.279993053423288	-0.451004764912246	1.01099087175882

## Sheet: Figure 3c
Predicted pcBIOM values
UDG	pcBIOM estimates at minEG	pcBIOM estimates - SD at minEG	pcBIOM estimates + SD at minEG	pcBIOM estimates at meanEG	pcBIOM estimates - SD at meanEG	pcBIOM estimates + SD at meanEG	pcBIOM estimates at maxEG	pcBIOM estimates - SD at maxEG	pcBIOM estimates + SD at maxEG
-2.1422448320636	0.740135742408929	0.4466101730327	1.03366131178516	1.1634625676252	0.940394913250977	1.38653022199942	1.81193201998781	1.44311247245769	2.18075156751793
-2.13713499583478	0.737360567933096	0.444238250309061	1.03048288555713	1.16068739314937	0.93815181576501	1.38322297053372	1.80915684551198	1.44065996095091	2.17765373007304
-2.13202515960596	0.734585393457263	0.441865915948884	1.02730487096564	1.15791221867353	0.935908718279043	1.37991571906803	1.80638167103614	1.43820696327644	2.17455637879585
-2.12691532337714	0.73181021898143	0.439493168250349	1.02412726971251	1.1551370441977	0.933665620793075	1.37660846760233	1.80360649656031	1.43575347815687	2.17145951496375
-2.12180548714832	0.729035044505597	0.437120005504003	1.02095008350719	1.15236186972187	0.931422523307108	1.37330121613663	1.80083132208448	1.43329950431226	2.1683631398567
-2.1166956509195	0.726259870029764	0.434746425992729	1.0177733140668	1.14958669524604	0.92917942582114	1.36999396467093	1.79805614760865	1.43084504046015	2.16526725475714
-2.11158581469068	0.723484695553931	0.432372427991721	1.01459696311614	1.1468115207702	0.926936328335173	1.36668671320523	1.79528097313281	1.42839008531555	2.16217186095008
-2.10647597846186	0.720709521078099	0.429998009768457	1.01142103238774	1.14403634629437	0.924693230849206	1.36337946173953	1.79250579865698	1.42593463759094	2.15907695972303
-2.10136614223304	0.717934346602266	0.427623169582665	1.00824552362187	1.14126117181854	0.922450133363239	1.36007221027384	1.78973062418115	1.4234786959963	2.155982552366
-2.09625630600421	0.715159172126433	0.425247905686298	1.00507043856657	1.1384859973427	0.920207035877271	1.35676495880814	1.78695544970531	1.42102225923911	2.15288864017152
-2.09114646977539	0.7123839976506	0.422872216323509	1.00189577897769	1.13571082286687	0.917963938391304	1.35345770734244	1.78418027522948	1.41856532602433	2.14979522443463
-2.08603663354657	0.709608823174767	0.420496099730615	0.998721546618919	1.13293564839104	0.915720840905336	1.35015045587674	1.78140510075365	1.41610789505446	2.14670230645283
-2.08092679731775	0.706833648698934	0.418119554136077	0.995547743261791	1.13016047391521	0.913477743419369	1.34684320441104	1.77862992627782	1.41364996502949	2.14360988752614
-2.07581696108893	0.704058474223101	0.415742577760468	0.992374370685735	1.12738529943937	0.911234645933402	1.34353595294534	1.77585475180198	1.41119153464693	2.14051796895704
-2.07070712486011	0.701283299747268	0.413365168816443	0.989201430678094	1.12461012496354	0.908991548447434	1.34022870147964	1.77307957732615	1.40873260260183	2.13742655205047
-2.06559728863129	0.698508125271435	0.410987325508715	0.986028925034156	1.12183495048771	0.906748450961467	1.33692145001395	1.77030440285032	1.40627316758678	2.13433563811386
-2.06048745240247	0.695732950795603	0.408609046034026	0.982856855557179	1.11905977601187	0.9045053534755	1.33361419854825	1.76752922837448	1.40381322829189	2.13124522845708
-2.05537761617365	0.69295777631977	0.406230328581117	0.979685224058423	1.11628460153604	0.902262255989533	1.33030694708255	1.76475405389865	1.40135278340485	2.12815532439245
-2.05026777994483	0.690182601843937	0.403851171330702	0.976514032357171	1.11350942706021	0.900019158503565	1.32699969561685	1.76197887942282	1.39889183161089	2.12506592723475
-2.04515794371601	0.687407427368104	0.401471572455442	0.973343282280766	1.11073425258438	0.897776061017598	1.32369244415115	1.75920370494699	1.3964303715928	2.12197703830117
-2.04004810748719	0.684632252892271	0.399091530119913	0.970172975664629	1.10795907810854	0.895532963531631	1.32038519268545	1.75642853047115	1.39396840203097	2.11888865891133
-2.03493827125837	0.681857078416438	0.396711042480582	0.967003114352294	1.10518390363271	0.893289866045663	1.31707794121976	1.75365335599532	1.39150592160335	2.11580079038729
-2.02982843502955	0.679081903940605	0.394330107685777	0.963833700195433	1.10240872915688	0.891046768559696	1.31377068975406	1.75087818151949	1.38904292898549	2.11271343405349
-2.02471859880073	0.676306729464772	0.391948723875664	0.960664735053881	1.09963355468104	0.888803671073728	1.31046343828836	1.74810300704365	1.38657942285052	2.10962659123679
-2.01960876257191	0.67353155498894	0.389566889182212	0.957496220795667	1.09685838020521	0.886560573587761	1.30715618682266	1.74532783256782	1.3841154018692	2.10654026326644
-2.01449892634309	0.670756380513107	0.387184601729174	0.95432815929704	1.09408320572938	0.884317476101794	1.30384893535696	1.74255265809199	1.38165086470991	2.10345445147407
-2.00938909011427	0.667981206037274	0.384801859632054	0.951160552442494	1.09130803125355	0.882074378615827	1.30054168389126	1.73977748361616	1.37918581003862	2.10036915719369
-2.00427925388545	0.665206031561441	0.382418660998084	0.947993402124797	1.08853285677771	0.879831281129859	1.29723443242557	1.73700230914032	1.37672023651897	2.09728438176168
-1.99916941765663	0.662430857085608	0.380035003926194	0.944826710245022	1.08575768230188	0.877588183643892	1.29392718095987	1.73422713466449	1.37425414281222	2.09420012651676
-1.9940595814278	0.659655682609775	0.377650886506986	0.941660478712564	1.08298250782605	0.875345086157924	1.29061992949417	1.73145196018866	1.37178752757729	2.09111639280003
-1.98894974519898	0.656880508133942	0.375266306822708	0.938494709445176	1.08020733335021	0.873101988671957	1.28731267802847	1.72867678571282	1.36932038947075	2.0880331819549
-1.98383990897016	0.654105333658109	0.372881262947227	0.935329404368992	1.07743215887438	0.87085889118599	1.28400542656277	1.72590161123699	1.36685272714686	2.08495049532712
-1.97873007274134	0.651330159182277	0.370495752946003	0.93216456541855	1.07465698439855	0.868615793700023	1.28069817509707	1.72312643676116	1.36438453925755	2.08186833426477
-1.97362023651252	0.648554984706444	0.36810977487606	0.929000194536828	1.07188180992271	0.866372696214055	1.27739092363137	1.72035126228533	1.36191582445243	2.07878670011822
-1.9685104002837	0.645779810230611	0.365723326785964	0.925836293675258	1.06910663544688	0.864129598728088	1.27408367216568	1.71757608780949	1.35944658137883	2.07570559424016
-1.96340056405488	0.643004635754778	0.363336406715793	0.922672864793763	1.06633146097105	0.861886501242121	1.27077642069998	1.71480091333366	1.35697680868176	2.07262501798556
-1.95829072782606	0.640229461278945	0.360949012697115	0.919509909860776	1.06355628649522	0.859643403756153	1.26746916923428	1.71202573885783	1.35450650500398	2.06954497271168
-1.95318089159724	0.637454286803112	0.358561142752956	0.916347430853268	1.06078111201938	0.857400306270186	1.26416191776858	1.70925056438199	1.35203566898596	2.06646545977802
-1.94807105536842	0.634679112327279	0.356172794897782	0.913185429756777	1.05800593754355	0.855157208784219	1.26085466630288	1.70647538990616	1.34956429926593	2.06338648054639
-1.9429612191396	0.631903937851446	0.353783967137466	0.910023908565427	1.05523076306772	0.852914111298251	1.25754741483718	1.70370021543033	1.34709239447986	2.0603080363808
-1.93785138291078	0.629128763375614	0.351394657469268	0.906862869281959	1.05245558859188	0.850671013812284	1.25424016337149	1.7009250409545	1.34461995326147	2.05723012864752
-1.93274154668196	0.626353588899781	0.349004863881808	0.903702313917753	1.04968041411605	0.848427916326317	1.25093291190579	1.69814986647866	1.34214697424227	2.05415275871505
-1.92763171045314	0.623578414423948	0.34661458435504	0.900542244492856	1.04690523964022	0.846184818840349	1.24762566044009	1.69537469200283	1.33967345605156	2.0510759279541
-1.92252187422432	0.620803239948115	0.344223816860226	0.897382663036004	1.04413006516439	0.843941721354382	1.24431840897439	1.692599517527	1.33719939731642	2.04799963773758
-1.9174120379955	0.618028065472282	0.341832559359916	0.894223571584648	1.04135489068855	0.841698623868415	1.24101115750869	1.68982434305116	1.33472479666174	2.04492388944058
-1.91230220176668	0.615252890996449	0.339440809807918	0.891064972184981	1.03857971621272	0.839455526382447	1.23770390604299	1.68704916857533	1.33224965271025	2.04184868444041
-1.90719236553786	0.612477716520616	0.337048566149276	0.887906866891957	1.03580454173689	0.83721242889648	1.2343966545773	1.6842739940995	1.32977396408248	2.03877402411652
-1.90208252930904	0.609702542044783	0.334655826320247	0.88474925776932	1.03302936726105	0.834969331410512	1.2310894031116	1.68149881962367	1.32729772939682	2.03569990985051
-1.89697269308021	0.60692736756895	0.332262588248274	0.881592146889627	1.03025419278522	0.832726233924545	1.2277821516459	1.67872364514783	1.32482094726952	2.03262634302614
-1.89186285685139	0.604152193093118	0.329868849851965	0.878435536334271	1.02747901830939	0.830483136438578	1.2244749001802	1.675948470672	1.32234361631469	2.02955332502931
-1.88675302062257	0.601377018617285	0.327474609041066	0.875279428193503	1.02470384383356	0.82824003895261	1.2211676487145	1.67317329619617	1.31986573514431	2.02648085724803
-1.88164318439375	0.598601844141452	0.325079863716442	0.872123824566462	1.02192866935772	0.825996941466643	1.2178603972488	1.67039812172033	1.31738730236827	2.0234089410724
-1.87653334816493	0.595826669665619	0.32268461177005	0.868968727561188	1.01915349488189	0.823753843980676	1.2145531457831	1.6676229472445	1.31490831659436	2.02033757789464
-1.87142351193611	0.593051495189786	0.320288851084917	0.865814139294656	1.01637832040606	0.821510746494709	1.21124589431741	1.66484777276867	1.31242877642829	2.01726676910904
-1.86631367570729	0.590276320713953	0.317892579535117	0.86266006189279	1.01360314593022	0.819267649008741	1.20793864285171	1.66207259829284	1.3099486804737	2.01419651611197
-1.86120383947847	0.58750114623812	0.31549579498575	0.85950649749049	1.01082797145439	0.817024551522774	1.20463139138601	1.659297423817	1.30746802733216	2.01112682030184
-1.85609400324965	0.584725971762288	0.313098495292919	0.856353448231656	1.00805279697856	0.814781454036807	1.20132413992031	1.65652224934117	1.30498681560323	2.00805768307911
-1.85098416702083	0.581950797286455	0.310700678303705	0.853200916269204	1.00527762250273	0.812538356550839	1.19801688845461	1.65374707486534	1.30250504388442	2.00498910584626
-1.84587433079201	0.579175622810622	0.308302341856149	0.850048903765094	1.00250244802689	0.810295259064872	1.19470963698891	1.6509719003895	1.30002271077123	2.00192109000778
-1.84076449456319	0.576400448334789	0.305903483779229	0.846897412890349	0.99972727355106	0.808052161578905	1.19140238552322	1.64819672591367	1.29753981485715	1.99885363697019
-1.83565465833437	0.573625273858956	0.303504101892838	0.843746445825074	0.996952099075227	0.805809064092937	1.18809513405752	1.64542155143784	1.29505635473372	1.99578674814196
-1.83054482210555	0.570850099383123	0.301104194007763	0.840596004758483	0.994176924599394	0.80356596660697	1.18478788259182	1.64264637696201	1.29257232899046	1.99272042493355
-1.82543498587673	0.56807492490729	0.298703757925665	0.837446091888916	0.991401750123562	0.801322869121003	1.18148063112612	1.63987120248617	1.29008773621497	1.98965466875737
-1.82032514964791	0.565299750431457	0.296302791439057	0.834296709423857	0.988626575647729	0.799079771635035	1.17817337966042	1.63709602801034	1.2876025749929	1.98658948102778
-1.81521531341909	0.562524575955625	0.293901292331287	0.831147859579962	0.985851401171896	0.796836674149068	1.17486612819472	1.63432085353451	1.28511684390796	1.98352486316105
-1.81010547719027	0.559749401479792	0.291499258376512	0.827999544583072	0.983076226696063	0.794593576663101	1.17155887672903	1.63154567905867	1.28263054154196	1.98046081657539
-1.80499564096145	0.556974227003959	0.289096687339684	0.824851766668234	0.98030105222023	0.792350479177133	1.16825162526333	1.62877050458284	1.28014366647481	1.97739734269087
-1.79988580473262	0.554199052528126	0.286693576976528	0.821704528079724	0.977525877744397	0.790107381691166	1.16494437379763	1.62599533010701	1.27765621728454	1.97433444292948
-1.7947759685038	0.551423878052293	0.284289925033523	0.818557831071063	0.974750703268564	0.787864284205199	1.16163712233193	1.62322015563117	1.27516819254731	1.97127211871504
-1.78966613227498	0.54864870357646	0.281885729247885	0.815411677905036	0.971975528792731	0.785621186719231	1.15832987086623	1.62044498115534	1.27267959083743	1.96821037147325
-1.78455629604616	0.545873529100627	0.279480987347544	0.812266070853711	0.969200354316899	0.783378089233264	1.15502261940053	1.61766980667951	1.27019041072739	1.96514920263163
-1.77944645981734	0.543098354624794	0.27707569705113	0.809121012198458	0.966425179841066	0.781134991747297	1.15171536793483	1.61489463220368	1.26770065078784	1.96208861361951
-1.77433662358852	0.540323180148962	0.274669856067956	0.805976504229967	0.963650005365233	0.778891894261329	1.14840811646914	1.61211945772784	1.26521030958765	1.95902860586804
-1.7692267873597	0.537548005673129	0.272263462097995	0.802832549248262	0.9608748308894	0.776648796775362	1.14510086500344	1.60934428325201	1.26271938569389	1.95596918081013
-1.76411695113088	0.534772831197296	0.269856512831869	0.799689149562723	0.958099656413567	0.774405699289395	1.14179361353774	1.60656910877618	1.26022787767188	1.95291033988048
-1.75900711490206	0.531997656721463	0.267449005950827	0.796546307492099	0.955324481937734	0.772162601803427	1.13848636207204	1.60379393430034	1.25773578408516	1.94985208451553
-1.75389727867324	0.52922248224563	0.265040939126733	0.793404025364528	0.952549307461901	0.76991950431746	1.13517911060634	1.60101875982451	1.25524310349557	1.94679441615346
-1.74878744244442	0.526447307769797	0.262632310022046	0.790262305517549	0.949774132986068	0.767676406831493	1.13187185914064	1.59824358534868	1.2527498344632	1.94373733623416
-1.7436776062156	0.523672133293964	0.260223116289807	0.787121150298121	0.946998958510236	0.765433309345525	1.12856460767495	1.59546841087285	1.25025597554646	1.94068084619923
-1.73856776998678	0.520896958818131	0.257813355573624	0.783980562062639	0.944223784034403	0.763190211859558	1.12525735620925	1.59269323639701	1.24776152530209	1.93762494749193
-1.73345793375796	0.518121784342299	0.255403025507653	0.780840543176944	0.94144860955857	0.760947114373591	1.12195010474355	1.58991806192118	1.24526648228515	1.93456964155722
-1.72834809752914	0.515346609866466	0.252992123716589	0.777701096016343	0.938673435082737	0.758704016887623	1.11864285327785	1.58714288744535	1.24277084504904	1.93151492984166
-1.72323826130032	0.512571435390633	0.250580647815646	0.774562222965619	0.935898260606904	0.756460919401656	1.11533560181215	1.58436771296951	1.24027461214556	1.92846081379347
-1.7181284250715	0.5097962609148	0.24816859541055	0.77142392641905	0.933123086131071	0.754217821915689	1.11202835034645	1.58159253849368	1.2377777821249	1.92540729486246
-1.71301858884268	0.507021086438967	0.245755964097519	0.768286208780416	0.930347911655238	0.751974724429721	1.10872109888076	1.57881736401785	1.23528035353564	1.92235437450006
-1.70790875261386	0.504245911963134	0.243342751463253	0.765149072463015	0.927572737179405	0.749731626943754	1.10541384741506	1.57604218954202	1.2327823249248	1.91930205415923
-1.70279891638504	0.501470737487301	0.240928955084925	0.762012519889678	0.924797562703573	0.747488529457787	1.10210659594936	1.57326701506618	1.23028369483785	1.91625033529452
-1.69768908015621	0.498695563011468	0.23851457253016	0.758876553492776	0.92202238822774	0.745245431971819	1.09879934448366	1.57049184059035	1.22778446181872	1.91319921936198
-1.69257924392739	0.495920388535636	0.236099601357034	0.755741175714237	0.919247213751907	0.743002334485852	1.09549209301796	1.56771666611452	1.22528462440984	1.9101487078192
-1.68746940769857	0.493145214059803	0.233684039114055	0.75260638900555	0.916472039276074	0.740759236999885	1.09218484155226	1.56494149163868	1.22278418115212	1.90709880212525
-1.68235957146975	0.49037003958397	0.231267883340156	0.749472195827784	0.913696864800241	0.738516139513917	1.08887759008657	1.56216631716285	1.22028313058503	1.90404950374067
-1.67724973524093	0.487594865108137	0.228851131564683	0.746338598651591	0.910921690324408	0.73627304202795	1.08557033862087	1.55939114268702	1.21778147124656	1.90100081412748
-1.67213989901211	0.484819690632304	0.226433781307386	0.743205599957222	0.908146515848575	0.734029944541983	1.08226308715517	1.55661596821119	1.21527920167327	1.8979527347491
-1.66703006278329	0.482044516156471	0.224015830078412	0.74007320223453	0.905371341372742	0.731786847056015	1.07895583568947	1.55384079373535	1.21277632040032	1.89490526707039
-1.66192022655447	0.479269341680638	0.221597275378292	0.736941407982984	0.90259616689691	0.729543749570048	1.07564858422377	1.55106561925952	1.21027282596145	1.89185841255759
-1.65681039032565	0.476494167204805	0.219178114697936	0.733810219711675	0.899820992421077	0.727300652084081	1.07234133275807	1.54829044478369	1.20776871688907	1.88881217267831
-1.65170055409683	0.473718992728973	0.216758345518623	0.730679639939322	0.897045817945244	0.725057554598113	1.06903408129237	1.54551527030785	1.20526399171419	1.88576654890152
-1.64659071786801	0.47094381825314	0.214337965311996	0.727549671194283	0.894270643469411	0.722814457112146	1.06572682982668	1.54274009583202	1.20275864896653	1.88272154269751
-1.64148088163919	0.468168643777307	0.211916971540054	0.724420316014559	0.891495468993578	0.720571359626179	1.06241957836098	1.53996492135619	1.20025268717447	1.8796771555379
-1.63637104541037	0.465393469301474	0.209495361655148	0.7212915769478	0.888720294517745	0.718328262140211	1.05911232689528	1.53718974688036	1.19774610486514	1.87663338889557
-1.63126120918155	0.462618294825641	0.207073133099969	0.718163456551313	0.885945120041912	0.716085164654244	1.05580507542958	1.53441457240452	1.19523890056436	1.87359024424469
-1.62615137295273	0.459843120349808	0.204650283307553	0.715035957392063	0.88316994556608	0.713842067168277	1.05249782396388	1.53163939792869	1.19273107279674	1.87054772306064
-1.62104153672391	0.457067945873975	0.202226809701268	0.711909082046683	0.880394771090247	0.711598969682309	1.04919057249818	1.52886422345286	1.19022262008566	1.86750582682005
-1.61593170049509	0.454292771398142	0.199802709694814	0.708782833101471	0.877619596614414	0.709355872196342	1.04588332103249	1.52608904897702	1.1877135409533	1.86446455700075
-1.61082186426627	0.451517596922309	0.197377980692218	0.705657213152401	0.874844422138581	0.707112774710374	1.04257606956679	1.52331387450119	1.18520383392066	1.86142391508173
-1.60571202803745	0.448742422446477	0.194952620087835	0.702532224805118	0.872069247662748	0.704869677224407	1.03926881810109	1.52053870002536	1.18269349750759	1.85838390254313
-1.60060219180862	0.445967247970644	0.19252662526634	0.699407870674947	0.869294073186915	0.70262657973844	1.03596156663539	1.51776352554953	1.18018253023282	1.85534452086623
-1.5954923555798	0.443192073494811	0.190099993602733	0.696284153386889	0.866518898711082	0.700383482252473	1.03265431516969	1.51498835107369	1.17767093061395	1.85230577153344
-1.59038251935098	0.440416899018978	0.187672722462332	0.693161075575624	0.863743724235249	0.698140384766505	1.02934706370399	1.51221317659786	1.17515869716752	1.8492676560282
-1.58527268312216	0.437641724543145	0.185244809200777	0.690038639885514	0.860968549759417	0.695897287280538	1.02603981223829	1.50943800212203	1.17264582840901	1.84623017583505
-1.58016284689334	0.434866550067312	0.182816251164029	0.686916848970596	0.858193375283584	0.693654189794571	1.0227325607726	1.50666282764619	1.17013232285283	1.84319333243956
-1.57505301066452	0.432091375591479	0.180387045688371	0.683795705494587	0.855418200807751	0.691411092308603	1.0194253093069	1.50388765317036	1.16761817901243	1.8401571273283
-1.5699431744357	0.429316201115647	0.177957190100412	0.680675212130881	0.852643026331918	0.689167994822636	1.0161180578412	1.50111247869453	1.16510339540022	1.83712156198884
-1.56483333820688	0.426541026639814	0.175526681717083	0.677555371562544	0.849867851856085	0.686924897336669	1.0128108063755	1.4983373042187	1.16258797052769	1.8340866379097
-1.55972350197806	0.423765852163981	0.173095517845648	0.674436186482313	0.847092677380252	0.684681799850701	1.0095035549098	1.49556212974286	1.16007190290537	1.83105235658035
-1.55461366574924	0.420990677688148	0.170663695783704	0.671317659592592	0.844317502904419	0.682438702364734	1.0061963034441	1.49278695526703	1.15755519104288	1.82801871949118
-1.54950382952042	0.418215503212315	0.168231212819184	0.668199793605446	0.841542328428586	0.680195604878767	1.00288905197841	1.4900117807912	1.15503783344895	1.82498572813344
-1.5443939932916	0.415440328736482	0.165798066230365	0.665082591242599	0.838767153952753	0.677952507392799	0.999581800512708	1.48723660631536	1.15251982863145	1.82195338399928
-1.53928415706278	0.412665154260649	0.163364253285873	0.661966055235426	0.835991979476921	0.675709409906832	0.996274549047009	1.48446143183953	1.15000117509741	1.81892168858166
-1.53417432083396	0.409889979784816	0.160929771244689	0.658850188324943	0.833216805001088	0.673466312420865	0.992967297581311	1.4816862573637	1.14748187135305	1.81589064337435
-1.52906448460514	0.407114805308983	0.158494617356158	0.655734993261809	0.830441630525255	0.671223214934897	0.989660046115612	1.47891108288787	1.1449619159038	1.81286024987193
-1.52395464837632	0.404339630833151	0.156058788859995	0.652620472806306	0.827666456049422	0.66898011744893	0.986352794649914	1.47613590841203	1.14244130725433	1.80983050956973
-1.5188448121475	0.401564456357318	0.153622282986295	0.649506629728341	0.824891281573589	0.666737019962963	0.983045543184215	1.4733607339362	1.1399200439086	1.8068014239638
-1.51373497591868	0.398789281881485	0.151185096955543	0.646393466807427	0.822116107097756	0.664493922476995	0.979738291718517	1.47058555946037	1.13739812436982	1.80377299455092
-1.50862513968986	0.396014107405652	0.148747227978625	0.643280986832679	0.819340932621923	0.662250824991028	0.976431040252819	1.46781038498453	1.13487554714055	1.80074522282852
-1.50351530346104	0.393238932929819	0.146308673256838	0.6401691926028	0.81656575814609	0.660007727505061	0.97312378878712	1.4650352105087	1.13235231072269	1.79771811029471
-1.49840546723221	0.390463758453986	0.143869429981902	0.637058086926071	0.813790583670258	0.657764630019093	0.969816537321422	1.46226003603287	1.12982841361752	1.79469165844822
-1.49329563100339	0.387688583978153	0.141429495335974	0.633947672620333	0.811015409194425	0.655521532533126	0.966509285855723	1.45948486155704	1.1273038543257	1.79166586878837
-1.48818579477457	0.38491340950232	0.13898886649166	0.63083795251298	0.808240234718592	0.653278435047159	0.963202034390025	1.4567096870812	1.12477863134735	1.78864074281505
-1.48307595854575	0.382138235026488	0.136547540612035	0.627728929440941	0.805465060242759	0.651035337561191	0.959894782924327	1.45393451260537	1.12225274318202	1.78561628202871
-1.47796612231693	0.379363060550655	0.134105514850648	0.624620606250661	0.802689885766926	0.648792240075224	0.956587531458628	1.45115933812954	1.11972618832877	1.78259248793031
-1.47285628608811	0.376587886074822	0.13166278635155	0.621512985798094	0.799914711291093	0.646549142589257	0.95328027999293	1.4483841636537	1.11719896528614	1.77956936202127
-1.46774644985929	0.373812711598989	0.129219352249303	0.618406070948675	0.79713953681526	0.644306045103289	0.949973028527231	1.44560898917787	1.11467107255223	1.77654690580351
-1.46263661363047	0.371037537123156	0.126775209669	0.615299864577312	0.794364362339427	0.642062947617322	0.946665777061533	1.44283381470204	1.11214250862473	1.77352512077934
-1.45752677740165	0.368262362647323	0.124330355726288	0.612194369568358	0.791589187863594	0.639819850131355	0.943358525595834	1.44005864022621	1.1096132720009	1.77050400845151
-1.45241694117283	0.36548718817149	0.121884787527382	0.609089588815599	0.788814013387762	0.637576752645387	0.940051274130136	1.43728346575037	1.10708336117763	1.76748357032311
-1.44730710494401	0.362712013695658	0.119438502169087	0.605985525222228	0.786038838911929	0.63533365515942	0.936744022664438	1.43450829127454	1.10455277465149	1.76446380789759
-1.44219726871519	0.359936839219825	0.116991496738826	0.602882181700823	0.783263664436096	0.633090557673453	0.933436771198739	1.43173311679871	1.10202151091871	1.76144472267871
-1.43708743248637	0.357161664743992	0.114543768314652	0.599779561173331	0.780488489960263	0.630847460187485	0.930129519733041	1.42895794232287	1.09948956847525	1.7584263161705
-1.43197759625755	0.354386490268159	0.112095313965282	0.596677666571036	0.77771331548443	0.628604362701518	0.926822268267342	1.42618276784704	1.09695694581682	1.75540858987726
-1.42686776002873	0.351611315792326	0.109646130750113	0.593576500834539	0.774938141008597	0.626361265215551	0.923515016801644	1.42340759337121	1.0944236414389	1.75239154530351
-1.42175792379991	0.348836141316493	0.107196215719255	0.590476066913732	0.772162966532764	0.624118167729583	0.920207765335946	1.42063241889538	1.09188965383679	1.74937518395396
-1.41664808757109	0.34606096684066	0.10474556591355	0.587376367767771	0.769387792056932	0.621875070243616	0.916900513870247	1.41785724441954	1.0893549815056	1.74635950733348
-1.41153825134227	0.343285792364827	0.102294178364607	0.584277406365048	0.766612617581099	0.619631972757649	0.913593262404549	1.41508206994371	1.08681962294034	1.74334451694708
-1.40642841511345	0.340510617888995	0.0998420500948246	0.581179185683164	0.763837443105266	0.617388875271681	0.91028601093885	1.41230689546788	1.0842835766359	1.74033021429986
-1.40131857888462	0.337735443413162	0.0973891781174245	0.578081708708899	0.761062268629433	0.615145777785714	0.906978759473152	1.40953172099204	1.0817468410871	1.73731660089699
-1.3962087426558	0.334960268937329	0.0949355594364795	0.574984978438178	0.7582870941536	0.612902680299747	0.903671508007453	1.40675654651621	1.07920941478873	1.73430367824369
-1.39109890642698	0.332185094461496	0.0924811910469468	0.571888997876045	0.755511919677767	0.610659582813779	0.900364256541755	1.40398137204038	1.07667129623558	1.73129144784518
-1.38598907019816	0.329409919985663	0.0900260699346994	0.568793770036627	0.752736745201934	0.608416485327812	0.897057005076057	1.40120619756454	1.07413248392244	1.72827991120665
-1.38087923396934	0.32663474550983	0.0875701930765611	0.565699297943099	0.749961570726101	0.606173387841845	0.893749753610358	1.39843102308871	1.07159297634419	1.72526906983324
-1.37576939774052	0.323859571033997	0.0851135574403403	0.562605584627654	0.747186396250269	0.603930290355877	0.89044250214466	1.39565584861288	1.06905277199577	1.72225892522999
-1.3706595615117	0.321084396558164	0.0826561599848669	0.559512633131461	0.744411221774436	0.60168719286991	0.887135250678961	1.39288067413705	1.06651186937226	1.71924947890183
-1.36554972528288	0.318309222082331	0.0801979976600289	0.556420446504634	0.741636047298603	0.599444095383943	0.883827999213263	1.39010549966121	1.0639702669689	1.71624073235353
-1.36043988905406	0.315534047606499	0.0777390674068099	0.553329027806187	0.73886087282277	0.597200997897975	0.880520747747565	1.38733032518538	1.06142796328109	1.71323268708967
-1.35533005282524	0.312758873130666	0.0752793661573296	0.550238380104002	0.736085698346937	0.594957900412008	0.877213496281866	1.38455515070955	1.05888495680448	1.71022534461461
-1.35022021659642	0.309983698654833	0.0728188908348834	0.547148506474783	0.733310523871104	0.592714802926041	0.873906244816168	1.38177997623372	1.05634124603496	1.70721870643247
-1.3451103803676	0.307208524179	0.0703576383539842	0.544059410004016	0.730535349395271	0.590471705440073	0.870598993350469	1.37900480175788	1.0537968294687	1.70421277404706
-1.34000054413878	0.304433349703167	0.0678956056204054	0.540971093785929	0.727760174919438	0.588228607954106	0.867291741884771	1.37622962728205	1.05125170560221	1.70120754896189
-1.33489070790996	0.301658175227334	0.0654327895312247	0.537883560923444	0.724985000443605	0.585985510468139	0.863984490419072	1.37345445280622	1.04870587293233	1.6982030326801
-1.32978087168114	0.298883000751501	0.0629691869748689	0.534796814528134	0.722209825967773	0.583742412982171	0.860677238953374	1.37067927833038	1.04615932995632	1.69519922670445
-1.32467103545232	0.296107826275669	0.0605047948311605	0.531710857720177	0.71943465149194	0.581499315496204	0.857369987487676	1.36790410385455	1.04361207517183	1.69219613253727
-1.3195611992235	0.293332651799836	0.0580396099713652	0.528625693628306	0.716659477016107	0.579256218010237	0.854062736021977	1.36512892937872	1.04106410707699	1.68919375168044
-1.31445136299468	0.290557477324003	0.0555736292582407	0.525541325389765	0.713884302540274	0.577013120524269	0.850755484556279	1.36235375490288	1.03851542417042	1.68619208563535
-1.30934152676586	0.28778230284817	0.0531068495460865	0.522457756150253	0.711109128064441	0.574770023038302	0.84744823309058	1.35957858042705	1.03596602495126	1.68319113590285
-1.30423169053703	0.285007128372337	0.0506392676807959	0.519374989063878	0.708333953588608	0.572526925552335	0.844140981624882	1.35680340595122	1.0334159079192	1.68019090398324
-1.29912185430821	0.282231953896504	0.0481708804999069	0.516293027293101	0.705558779112775	0.570283828066367	0.840833730159184	1.35402823147539	1.03086507157456	1.67719139137621
-1.29401201807939	0.279456779420671	0.0457016848326576	0.513211874008685	0.702783604636943	0.5680407305804	0.837526478693485	1.35125305699955	1.02831351441826	1.67419259958084
-1.28890218185057	0.276681604944838	0.0432316775000403	0.510131532389636	0.70000843016111	0.565797633094433	0.834219227227787	1.34847788252372	1.02576123495192	1.67119453009552
-1.28379234562175	0.273906430469006	0.0407608553148586	0.507052005623152	0.697233255685277	0.563554535608465	0.830911975762088	1.34570270804789	1.02320823167782	1.66819718441795
-1.27868250939293	0.271131255993173	0.0382892150817838	0.503973296904561	0.694458081209444	0.561311438122498	0.82760472429639	1.34292753357205	1.02065450309903	1.66520056404508
-1.27357267316411	0.26835608151734	0.0358167535974158	0.500895409437264	0.691682906733611	0.559068340636531	0.824297472830691	1.34015235909622	1.01810004771936	1.66220467047308
-1.26846283693529	0.265580907041507	0.0333434676503412	0.497818346432672	0.688907732257778	0.556825243150563	0.820990221364993	1.33737718462039	1.01554486404346	1.65920950519732
-1.26335300070647	0.262805732565674	0.0308693540211969	0.494742111110151	0.686132557781945	0.554582145664596	0.817682969899295	1.33460201014456	1.01298895057679	1.65621506971232
-1.25824316447765	0.260030558089841	0.0283944094827315	0.491666706696951	0.683357383306112	0.552339048178629	0.814375718433596	1.33182683566872	1.01043230582575	1.6532213655117
-1.25313332824883	0.257255383614008	0.025918630799871	0.488592136428145	0.68058220883028	0.550095950692661	0.811068466967898	1.32905166119289	1.00787492829762	1.65022839408816
-1.24802349202001	0.254480209138175	0.0234420147297836	0.485518403546567	0.677807034354447	0.547852853206694	0.807761215502199	1.32627648671706	1.00531681650065	1.64723615693346
-1.24291365579119	0.251705034662342	0.0209645580219475	0.482445511302737	0.675031859878614	0.545609755720727	0.804453964036501	1.32350131224122	1.00275796894411	1.64424465553834
-1.23780381956237	0.24892986018651	0.0184862574182189	0.4793734629548	0.672256685402781	0.543366658234759	0.801146712570802	1.32072613776539	1.00019838413827	1.64125389139251
-1.23269398333355	0.246154685710677	0.0160071096529021	0.476302261768451	0.669481510926948	0.541123560748792	0.797839461105104	1.31795096328956	0.99763806059451	1.63826386598461
-1.22758414710473	0.243379511234844	0.0135271114528209	0.473231911016867	0.666706336451115	0.538880463262825	0.794532209639406	1.31517578881373	0.995076996825292	1.63527458080216
-1.22247431087591	0.240604336759011	0.0110462595373917	0.47016241398063	0.663931161975282	0.536637365776857	0.791224958173707	1.31240061433789	0.99251519134424	1.63228603733155
-1.21736447464709	0.237829162283178	0.00856455061869729	0.467093773947659	0.661155987499449	0.53439426829089	0.787917706708009	1.30962543986206	0.989952642666165	1.62929823705796
-1.21225463841827	0.235053987807345	0.0060819814015626	0.464025994213128	0.658380813023617	0.532151170804923	0.78461045524231	1.30685026538623	0.987389349307102	1.62631118146535
-1.20714480218945	0.232278813331512	0.00359854858363207	0.460959078079393	0.655605638547784	0.529908073318955	0.781303203776612	1.30407509091039	0.984825309784352	1.62332487203644
-1.20203496596062	0.229503638855679	0.00111424885544814	0.457893028855911	0.652830464071951	0.527664975832988	0.777995952310914	1.30129991643456	0.982260522616518	1.62033931025261
-1.1969251297318	0.226728464379847	-0.00137092109946851	0.454827849859162	0.650055289596118	0.525421878347021	0.774688700845215	1.29852474195873	0.979694986323547	1.61735449759391
-1.19181529350298	0.223953289904014	-0.00385696460453758	0.451763544412565	0.647280115120285	0.523178780861053	0.771381449379517	1.2957495674829	0.977128699426767	1.61437043553902
-1.18670545727416	0.221178115428181	-0.0063438849900358	0.448700115846397	0.644504940644452	0.520935683375086	0.768074197913818	1.29297439300706	0.974561660448928	1.6113871255652
-1.18159562104534	0.218402940952348	-0.00883168559301215	0.445637567497708	0.641729766168619	0.518692585889119	0.76476694644812	1.29019921853123	0.971993867914239	1.60840456914822
-1.17648578481652	0.215627766476515	-0.011320369757202	0.442575902710232	0.638954591692786	0.516449488403151	0.761459694982421	1.2874240440554	0.969425320348411	1.60542276776238
-1.1713759485877	0.212852592000682	-0.0138099408329396	0.439515124834304	0.636179417216954	0.514206390917184	0.758152443516723	1.28464886957956	0.966856016278694	1.60244172288043
-1.16626611235888	0.210077417524849	-0.0163004021770683	0.436455237226767	0.633404242741121	0.511963293431217	0.754845192051025	1.28187369510373	0.964285954233919	1.59946143597354
-1.16115627613006	0.207302243049016	-0.0187917571528495	0.433396243250882	0.630629068265288	0.509720195945249	0.751537940585326	1.2790985206279	0.961715132744537	1.59648190851126
-1.15604643990124	0.204527068573184	-0.0212840091298714	0.430338146276239	0.627853893789455	0.507477098459282	0.748230689119628	1.27632334615207	0.959143550342662	1.59350314196147
-1.15093660367242	0.201751894097351	-0.0237771614839538	0.427280949678655	0.625078719313622	0.505234000973315	0.744923437653929	1.27354817167623	0.956571205562105	1.59052513779036
-1.1458267674436	0.198976719621518	-0.0262712175970535	0.424224656840089	0.622303544837789	0.502990903487347	0.741616186188231	1.2707729972004	0.953998096938425	1.58754789746238
-1.14071693121478	0.196201545145685	-0.0287661808571667	0.421169271148536	0.619528370361956	0.50074780600138	0.738308934722532	1.26799782272457	0.951424223008958	1.58457142244018
-1.13560709498596	0.193426370669852	-0.0312620546582297	0.418114795997934	0.616753195886123	0.498504708515413	0.735001683256834	1.26522264824873	0.94884958231287	1.5815957141846
-1.13049725875714	0.190651196194019	-0.03375884240002	0.415061234788059	0.613978021410291	0.496261611029445	0.731694431791136	1.2624474737729	0.946274173391187	1.57862077415461
-1.12538742252832	0.187876021718186	-0.0362565474880531	0.412008590924426	0.611202846934458	0.494018513543478	0.728387180325437	1.25967229929707	0.943697994786846	1.57564660380729
-1.1202775862995	0.185100847242353	-0.0387551733334789	0.408956867818186	0.608427672458625	0.491775416057511	0.725079928859739	1.25689712482124	0.941121045044731	1.57267320459774
-1.11516775007068	0.182325672766521	-0.0412547233529771	0.405906068886018	0.605652497982792	0.489532318571543	0.72177267739404	1.2541219503454	0.938543322711713	1.56970057797909
-1.11005791384186	0.179550498290688	-0.0437552009686502	0.402856197550026	0.602877323506959	0.487289221085576	0.718465425928342	1.25134677586957	0.935964826336698	1.56672872540244
-1.10494807761303	0.176775323814855	-0.0462566096079143	0.399807257237624	0.600102149031126	0.485046123599609	0.715158174462644	1.24857160139374	0.933385554470665	1.56375764831681
-1.09983824138421	0.174000149339022	-0.0487589527033894	0.396759251381433	0.597326974555293	0.482803026113641	0.711850922996945	1.2457964269179	0.930805505666708	1.5607873481691
-1.09472840515539	0.171224974863189	-0.0512622336927876	0.393712183419166	0.59455180007946	0.480559928627674	0.708543671531247	1.24302125244207	0.928224678480079	1.55781782640406
-1.08961856892657	0.168449800387356	-0.053766456018799	0.390666056793512	0.591776625603628	0.478316831141707	0.705236420065548	1.24024607796624	0.925643071468232	1.55484908446425
-1.08450873269775	0.165674625911523	-0.0562716231289773	0.387620874952024	0.589001451127795	0.476073733655739	0.70192916859985	1.23747090349041	0.923060683190861	1.55188112378995
-1.07939889646893	0.16289945143569	-0.0587777384756219	0.384576641347003	0.586226276651962	0.473830636169772	0.698621917134151	1.23469572901457	0.920477512209948	1.5489139458192
-1.07428906024011	0.160124276959858	-0.0612848055156597	0.381533359435375	0.583451102176129	0.471587538683805	0.695314665668453	1.23192055453874	0.917893557089804	1.54594755198767
-1.06917922401129	0.157349102484025	-0.0637928277105248	0.378491032678574	0.580675927700296	0.469344441197837	0.692007414202755	1.22914538006291	0.91530881639711	1.5429819437287
-1.06406938778247	0.154573928008192	-0.0663018085260368	0.37544966454242	0.577900753224463	0.46710134371187	0.688700162737056	1.22637020558707	0.912723288700961	1.54001712247319
-1.05895955155365	0.151798753532359	-0.068811751432276	0.372409258496994	0.57512557874863	0.464858246225903	0.685392911271358	1.22359503111124	0.910136972572912	1.53705308964957
-1.05384971532483	0.149023579056526	-0.0713226599034588	0.369369818016511	0.572350404272797	0.462615148739935	0.682085659805659	1.22081985663541	0.907549866587016	1.5340898466838
-1.04873987909601	0.146248404580693	-0.0738345374178101	0.366331346579197	0.569575229796965	0.460372051253968	0.678778408339961	1.21804468215958	0.904961969319874	1.53112739499928
-1.04363004286719	0.14347323010486	-0.0763473874574344	0.363293847667155	0.566800055321132	0.458128953768001	0.675471156874263	1.21526950768374	0.902373279350673	1.52816573601681
-1.03852020663837	0.140698055629027	-0.0788612135081854	0.36025732476624	0.564024880845299	0.455885856282033	0.672163905408564	1.21249433320791	0.899783795261232	1.52520487115459
-1.03341037040955	0.137922881153195	-0.0813760190595328	0.357221781365922	0.561249706369466	0.453642758796066	0.668856653942866	1.20971915873208	0.897193515636048	1.52224480182811
-1.02830053418073	0.135147706677362	-0.0838918076044288	0.354187220959152	0.558474531893633	0.451399661310099	0.665549402477167	1.20694398425624	0.894602439062335	1.51928552945015
-1.02319069795191	0.132372532201529	-0.086408582639172	0.35115364704223	0.5556993574178	0.449156563824131	0.662242151011469	1.20416880978041	0.892010564130072	1.51632705543075
-1.01808086172309	0.129597357725696	-0.0889263476632699	0.348121063114662	0.552924182941967	0.446913466338164	0.65893489954577	1.20139363530458	0.889417889432046	1.51336938117711
-1.01297102549427	0.126822183249863	-0.0914451061792984	0.345089472679025	0.550149008466134	0.444670368852197	0.655627648080072	1.19861846082875	0.886824413563898	1.51041250809359
-1.00786118926544	0.12404700877403	-0.0939648616927621	0.342058879240823	0.547373833990302	0.44242727136623	0.652320396614374	1.19584328635291	0.884230135124163	1.50745643758166
-1.00275135303662	0.121271834298197	-0.0964856177119506	0.339029286308345	0.544598659514469	0.440184173880262	0.649013145148675	1.19306811187708	0.88163505271432	1.50450117103984
-0.997641516807804	0.118496659822364	-0.0990073777477933	0.336000697392522	0.541823485038636	0.437941076394295	0.645705893682977	1.19029293740125	0.879039164938831	1.50154670986366
-0.992531680578983	0.115721485346532	-0.101530145313714	0.332973116006777	0.539048310562803	0.435697978908327	0.642398642217278	1.18751776292541	0.876442470405192	1.49859305544564
-0.987421844350163	0.112946310870699	-0.10405392392548	0.329946545666878	0.53627313608697	0.43345488142236	0.63909139075158	1.18474258844958	0.873844967723972	1.49564020917519
-0.982312008121342	0.110171136394866	-0.106578717101058	0.32692098989079	0.533497961611137	0.431211783936393	0.635784139285882	1.18196741397375	0.871246655508863	1.49268817243863
-0.977202171892522	0.107395961919033	-0.109104528360454	0.32389645219852	0.530722787135304	0.428968686450425	0.632476887820183	1.17919223949791	0.86864753237672	1.48973694661911
-0.972092335663701	0.1046207874432	-0.111631361225567	0.320872936111967	0.527947612659471	0.426725588964458	0.629169636354485	1.17641706502208	0.866047596947611	1.48678653309655
-0.966982499434881	0.101845612967367	-0.114159219220028	0.317850445154763	0.525172438183638	0.424482491478491	0.625862384888786	1.17364189054625	0.863446847844858	1.48383693324764
-0.96187266320606	0.0990704384915343	-0.116688105869049	0.314828982852117	0.522397263707806	0.422239393992523	0.622555133423088	1.17086671607042	0.860845283695085	1.48088814844575
-0.95676282697724	0.0962952640157014	-0.119218024699256	0.311808552730659	0.519622089231973	0.419996296506556	0.619247881957389	1.16809154159458	0.858242903128263	1.4779401800609
-0.951652990748419	0.0935200895398686	-0.121748979238537	0.308789158318274	0.51684691475614	0.417753199020589	0.615940630491691	1.16531636711875	0.855639704777754	1.47499302945975
-0.946543154519599	0.0907449150640356	-0.124280973015873	0.305770803143944	0.514071740280307	0.415510101534621	0.612633379025992	1.16254119264292	0.85303568728036	1.47204669800548
-0.941433318290778	0.0879697405882028	-0.126814009561177	0.302753490737583	0.511296565804474	0.413267004048654	0.609326127560294	1.15976601816708	0.850430849276362	1.46910118705781
-0.936323482061958	0.08519456611237	-0.129348092405127	0.299737224629867	0.508521391328641	0.411023906562687	0.606018876094596	1.15699084369125	0.847825189409575	1.46615649797293
-0.931213645833137	0.082419391636537	-0.131883225078999	0.296722008352073	0.505746216852808	0.408780809076719	0.602711624628897	1.15421566921542	0.845218706327384	1.46321263210345
-0.926103809604317	0.0796442171607041	-0.134419411114495	0.293707845435903	0.502971042376975	0.406537711590752	0.599404373163199	1.15144049473959	0.842611398680799	1.46026959079837
-0.920993973375496	0.0768690426848714	-0.136956654043576	0.290694739413318	0.500195867901143	0.404294614104785	0.596097121697501	1.14866532026375	0.840003265124493	1.45732737540301
-0.915884137146675	0.0740938682090384	-0.139494957398284	0.287682693816361	0.49742069342531	0.402051516618817	0.592789870231802	1.14589014578792	0.837394304316852	1.45438598725899
-0.910774300917855	0.0713186937332055	-0.142034324710572	0.284671712176983	0.494645518949477	0.39980841913285	0.589482618766104	1.14311497131209	0.834784514920021	1.45144542770415
-0.905664464689035	0.0685435192573727	-0.144574759512123	0.281661798026869	0.491870344473644	0.397565321646883	0.586175367300405	1.14033979683625	0.832173895599951	1.44850569807256
-0.900554628460214	0.0657683447815398	-0.147116265334177	0.278652954897257	0.489095169997811	0.395322224160915	0.582868115834707	1.13756462236042	0.829562445026441	1.4455667996944
-0.895444792231394	0.0629931703057069	-0.149658845707345	0.275645186318759	0.486319995521978	0.393079126674948	0.579560864369008	1.13478944788459	0.826950161873188	1.44262873389599
-0.890334956002573	0.0602179958298741	-0.152202504161431	0.272638495821179	0.483544821046145	0.390836029188981	0.57625361290331	1.13201427340876	0.824337044817833	1.43969150199968
-0.885225119773752	0.0574428213540411	-0.154747244225248	0.26963288693333	0.480769646570312	0.388592931703013	0.572946361437611	1.12923909893292	0.821723092542005	1.43675510532384
-0.880115283544932	0.0546676468782083	-0.157293069426432	0.266628363182849	0.47799447209448	0.386349834217046	0.569639109971913	1.12646392445709	0.819108303731368	1.43381954518281
-0.875005447316112	0.0518924724023754	-0.159839983291257	0.263624928096008	0.475219297618647	0.384106736731079	0.566331858506215	1.12368874998126	0.81649267707567	1.43088482288685
-0.869895611087291	0.0491172979265425	-0.162387989344443	0.260622585197528	0.472444123142814	0.381863639245111	0.563024607040516	1.12091357550542	0.813876211268785	1.42795093974206
-0.86478577485847	0.0463421234507096	-0.164937091108968	0.257621338010387	0.469668948666981	0.379620541759144	0.559717355574818	1.11813840102959	0.811258905008766	1.42501789705042
-0.85967593862965	0.0435669489748768	-0.167487292105876	0.25462119005563	0.466893774191148	0.377377444273177	0.55641010410912	1.11536322655376	0.808640756997881	1.42208569610964
-0.854566102400829	0.0407917744990439	-0.170038595854085	0.251622144852173	0.464118599715315	0.375134346787209	0.553102852643421	1.11258805207793	0.806021765942672	1.41915433821318
-0.849456266172009	0.0380166000232111	-0.172591005870186	0.248624205916608	0.461343425239482	0.372891249301242	0.549795601177723	1.10981287760209	0.803401930553991	1.4162238246502
-0.844346429943188	0.0352414255473782	-0.175144525668253	0.245627376763009	0.458568250763649	0.370648151815275	0.546488349712024	1.10703770312626	0.800781249547052	1.41329415670547
-0.839236593714368	0.0324662510715453	-0.177699158759639	0.242631660902729	0.455793076287817	0.368405054329307	0.543181098246326	1.10426252865043	0.798159721641477	1.41036533565938
-0.834126757485547	0.0296910765957124	-0.180254908652778	0.239637061844203	0.453017901811984	0.36616195684334	0.539873846780627	1.10148735417459	0.79553734556134	1.40743736278785
-0.829016921256727	0.0269159021198796	-0.182811778852985	0.236643583092744	0.450242727336151	0.363918859357373	0.536566595314929	1.09871217969876	0.792914120035218	1.4045102393623
-0.823907085027906	0.0241407276440466	-0.185369772862248	0.233651228150342	0.447467552860318	0.361675761871405	0.53325934384923	1.09593700522293	0.790290043796233	1.40158396664962
-0.818797248799086	0.0213655531682138	-0.187928894179027	0.230660000515455	0.444692378384485	0.359432664385438	0.529952092383532	1.0931618307471	0.787665115582101	1.39865854591209
-0.813687412570265	0.0185903786923809	-0.190489146298045	0.227669903682807	0.441917203908652	0.357189566899471	0.526644840917834	1.09038665627126	0.785039334135177	1.39573397840735
-0.808577576341445	0.015815204216548	-0.19305053271008	0.224680941143176	0.439142029432819	0.354946469413503	0.523337589452135	1.08761148179543	0.782412698202504	1.39281026538836
-0.803467740112624	0.0130400297407152	-0.195613056901758	0.221693116383188	0.436366854956986	0.352703371927536	0.520030337986437	1.0848363073196	0.779785206535859	1.38988740810334
-0.798357903883804	0.0102648552648824	-0.198176722355335	0.2187064328851	0.433591680481154	0.350460274441569	0.516723086520739	1.08206113284376	0.777156857891795	1.38696540779573
-0.793248067654983	0.00748968078904938	-0.200741532548494	0.215720894126593	0.430816506005321	0.348217176955601	0.51341583505504	1.07928595836793	0.774527651031695	1.38404426570417
-0.788138231426163	0.00471450631321657	-0.20330749095412	0.212736503580554	0.428041331529488	0.345974079469634	0.510108583589342	1.0765107838921	0.771897584721814	1.38112398306238
-0.783028395197342	0.00193933183738371	-0.205874601040094	0.209753264714861	0.425266157053655	0.343730981983667	0.506801332123643	1.07373560941627	0.769266657733323	1.37820456109921
-0.777918558968522	-0.000835842638449269	-0.208442866269067	0.206771180992169	0.422490982577822	0.341487884497699	0.503494080657945	1.07096043494043	0.766634868842363	1.3752860010385
-0.772808722739701	-0.00361101711428208	-0.211012290098247	0.203790255869683	0.419715808101989	0.339244787011732	0.500186829192246	1.0681852604646	0.764002216830085	1.37236830409912
-0.767698886510881	-0.00638619159011494	-0.213582875979178	0.200810492798948	0.416940633626156	0.337001689525765	0.496879577726548	1.06541008598877	0.761368700482697	1.36945147149484
-0.76258905028206	-0.00916136606594786	-0.216154627357515	0.197831895225619	0.414165459150323	0.334758592039797	0.493572326260849	1.06263491151293	0.758734318591515	1.36653550443435
-0.75747921405324	-0.0119365405417807	-0.218727547672805	0.194854466589243	0.411390284674491	0.33251549455383	0.490265074795151	1.0598597370371	0.756099069953004	1.3636204041212
-0.752369377824419	-0.0147117150176135	-0.22130164035826	0.191878210323033	0.408615110198658	0.330272397067863	0.486957823329453	1.05708456256127	0.753462953368827	1.36070617175371
-0.747259541595598	-0.0174868894934465	-0.223876908840533	0.18890312985364	0.405839935722825	0.328029299581895	0.483650571863754	1.05430938808544	0.75082596764589	1.35779280852498
-0.742149705366778	-0.0202620639692793	-0.226453356539489	0.18592922860093	0.403064761246992	0.325786202095928	0.480343320398056	1.0515342136096	0.74818811159639	1.35488031562282
-0.737039869137958	-0.0230372384451122	-0.229030986867979	0.182956509977754	0.400289586771159	0.323543104609961	0.477036068932357	1.04875903913377	0.745549384037859	1.35196869422968
-0.731930032909137	-0.0258124129209451	-0.231609803231607	0.179984977389717	0.397514412295326	0.321300007123993	0.473728817466659	1.04598386465794	0.742909783793211	1.34905794552266
-0.726820196680316	-0.028587587396778	-0.234189809028503	0.177014634234947	0.394739237819493	0.319056909638026	0.470421566000961	1.0432086901821	0.740269309690789	1.34614807067342
-0.721710360451496	-0.0313627618726108	-0.236771007649087	0.174045483903865	0.391964063343661	0.316813812152059	0.467114314535262	1.04043351570627	0.737627960564408	1.34323907084813
-0.716600524222675	-0.0341379363484438	-0.239353402475838	0.171077529778951	0.389188888867828	0.314570714666091	0.463807063069564	1.03765834123044	0.734985735253406	1.34033094720747
-0.711490687993855	-0.0369131108242766	-0.241936996883059	0.168110775234506	0.386413714391995	0.312327617180124	0.460499811603865	1.03488316675461	0.732342632602684	1.33742370090653
-0.706380851765035	-0.0396882853001094	-0.24452179423664	0.165145223636421	0.383638539916162	0.310084519694157	0.457192560138167	1.03210799227877	0.729698651462755	1.33451733309479
-0.701271015536214	-0.0424634597759423	-0.247107797893823	0.162180878341938	0.380863365440329	0.307841422208189	0.453885308672468	1.02933281780294	0.727053790689788	1.33161184491609
-0.696161179307393	-0.0452386342517752	-0.24969501120296	0.15921774269941	0.378088190964496	0.305598324722222	0.45057805720677	1.02655764332711	0.724408049145657	1.32870723750856
-0.691051343078573	-0.0480138087276081	-0.252283437503281	0.156255820048064	0.375313016488663	0.303355227236255	0.447270805741072	1.02378246885127	0.721761425697983	1.32580351200456
-0.685941506849752	-0.050788983203441	-0.254873080124645	0.153295113717763	0.37253784201283	0.301112129750287	0.443963554275373	1.02100729437544	0.719113919220179	1.3229006695307
-0.680831670620932	-0.0535641576792738	-0.257463942387306	0.150335627028759	0.369762667536997	0.29886903226432	0.440656302809675	1.01823211989961	0.716465528591498	1.31999871120772
-0.675721834392111	-0.0563393321551068	-0.260056027601668	0.147377363291454	0.366987493061165	0.296625934778353	0.437349051343976	1.01545694542378	0.713816252697077	1.31709763815047
-0.670611998163291	-0.0591145066309396	-0.262649339068039	0.14442032580616	0.364212318585332	0.294382837292385	0.434041799878278	1.01268177094794	0.711166090427982	1.3141974514679
-0.66550216193447	-0.0618896811067725	-0.265243880076392	0.141464517862847	0.361437144109499	0.292139739806418	0.43073454841258	1.00990659647211	0.708515040681252	1.31129815226297
-0.66039232570565	-0.0646648555826054	-0.267839653906116	0.138509942740905	0.358661969633666	0.289896642320451	0.427427296946881	1.00713142199628	0.705863102359945	1.30839974163261
-0.655282489476829	-0.0674400300584382	-0.270436663825773	0.135556603708896	0.355886795157833	0.287653544834483	0.424120045481183	1.00435624752044	0.703210274373183	1.3055022206677
-0.650172653248009	-0.0702152045342711	-0.273034913092847	0.132604504024305	0.353111620682	0.285410447348516	0.420812794015484	1.00158107304461	0.700556555636197	1.30260559045302
-0.645062817019188	-0.072990379010104	-0.275634404953501	0.129653646933293	0.350336446206167	0.283167349862549	0.417505542549786	0.998805898568778	0.69790194507037	1.29970985206719
-0.639952980790368	-0.0757655534859369	-0.278235142642327	0.126704035670453	0.347561271730334	0.280924252376581	0.414198291084087	0.996030724092945	0.69524644160328	1.29681500658261
-0.634843144561547	-0.0785407279617697	-0.280837129382093	0.123755673458553	0.344786097254502	0.278681154890614	0.410891039618389	0.993255549617112	0.69259004416875	1.29392105506547
-0.629733308332727	-0.0813159024376027	-0.283440368383499	0.120808563508294	0.342010922778669	0.276438057404647	0.40758378815269	0.990480375141279	0.689932751706885	1.29102799857567
-0.624623472103906	-0.0840910769134355	-0.286044862844925	0.117862709018054	0.339235748302836	0.274194959918679	0.404276536686992	0.987705200665447	0.687274563164123	1.28813583816677
-0.619513635875086	-0.0868662513892683	-0.288650615952174	0.114918113173638	0.336460573827003	0.271951862432712	0.400969285221294	0.984930026189614	0.684615477493273	1.28524457488595
-0.614403799646265	-0.0896414258651013	-0.29125763087823	0.111974779148028	0.33368539935117	0.269708764946745	0.397662033755595	0.982154851713781	0.68195549365356	1.282354209774
-0.609293963417445	-0.0924166003409341	-0.293865910782997	0.109032710101129	0.330910224875337	0.267465667460777	0.394354782289897	0.979379677237948	0.679294610610672	1.27946474386522
-0.604184127188624	-0.0951917748167669	-0.29647545881305	0.106091909179517	0.328135050399504	0.26522256997481	0.391047530824199	0.976604502762115	0.676632827336799	1.27657617818743
-0.599074290959803	-0.0979669492925999	-0.299086278101382	0.103152379516182	0.325359875923671	0.262979472488843	0.3877402793585	0.973829328286282	0.673970142810679	1.27368851376188
-0.593964454730983	-0.100742123768433	-0.301698371767146	0.100214124230281	0.322584701447839	0.260736375002875	0.384433027892802	0.971054153810449	0.671306556017642	1.27080175160326
-0.588854618502163	-0.103517298244266	-0.304311742915408	0.0972771464268763	0.319809526972006	0.258493277516908	0.381125776427103	0.968278979334616	0.668642065949646	1.26791589271959
-0.583744782273342	-0.106292472720099	-0.306926394636883	0.0943414491966859	0.317034352496173	0.256250180030941	0.377818524961405	0.965503804858783	0.665976671605331	1.26503093811224
-0.578634946044521	-0.109067647195931	-0.309542330007689	0.091407035615826	0.31425917802034	0.254007082544974	0.374511273495706	0.962728630382951	0.663310371990051	1.26214688877585
-0.573525109815701	-0.111842821671764	-0.312159552089085	0.0884739087455562	0.311484003544507	0.251763985059006	0.371204022030008	0.959953455907118	0.660643166115922	1.25926374569831
-0.56841527358688	-0.114617996147597	-0.314778063927218	0.0855420716320236	0.308708829068674	0.249520887573039	0.367896770564309	0.957178281431285	0.657975053001864	1.25638150986071
-0.56330543735806	-0.11739317062343	-0.317397868552868	0.0826115273060077	0.305933654592841	0.247277790087072	0.364589519098611	0.954403106955452	0.655306031673642	1.25350018223726
-0.558195601129239	-0.120168345099263	-0.320018968981189	0.0796822787826634	0.303158480117008	0.245034692601104	0.361282267632913	0.951627932479619	0.652636101163906	1.25061976379533
-0.553085764900419	-0.122943519575096	-0.322641368211457	0.0767543290612652	0.300383305641175	0.242791595115137	0.357975016167214	0.948852758003786	0.649965260512237	1.24774025549534
-0.547975928671598	-0.125718694050929	-0.325265069226809	0.0738276811249514	0.297608131165343	0.24054849762917	0.354667764701516	0.946077583527953	0.647293508765184	1.24486165829072
-0.542866092442778	-0.128493868526761	-0.32789007499399	0.0709023379404667	0.29483295668951	0.238305400143202	0.351360513235817	0.94330240905212	0.644620844976307	1.24198397312793
-0.537756256213957	-0.131269043002594	-0.330516388463095	0.0679783024579064	0.292057782213677	0.236062302657235	0.348053261770119	0.940527234576288	0.641947268206221	1.23910720094635
-0.532646419985137	-0.134044217478427	-0.333144012567315	0.0650555776104606	0.289282607737844	0.233819205171267	0.344746010304421	0.937752060100455	0.63927277752263	1.23623134267828
-0.527536583756316	-0.13681939195426	-0.335772950222677	0.0621341663141569	0.286507433262011	0.2315761076853	0.341438758838722	0.934976885624622	0.636597372000376	1.23335639924887
-0.522426747527496	-0.139594566430093	-0.338403204327791	0.0592140714676049	0.283732258786178	0.229333010199333	0.338131507373024	0.932201711148789	0.633921050721472	1.23048237157611
-0.517316911298675	-0.142369740905926	-0.341034777763592	0.0562952959517402	0.280957084310345	0.227089912713366	0.334824255907325	0.929426536672956	0.631243812775146	1.22760926057077
-0.512207075069855	-0.145144915381759	-0.343667673393086	0.0533778426295684	0.278181909834513	0.224846815227398	0.331517004441627	0.926651362197123	0.62856565725788	1.22473706713637
-0.507097238841034	-0.147920089857592	-0.346301894061093	0.0504617143459098	0.27540673535868	0.222603717741431	0.328209752975928	0.92387618772129	0.625886583273452	1.22186579216913
-0.501987402612214	-0.150695264333425	-0.348937442593993	0.0475469139271441	0.272631560882847	0.220360620255463	0.32490250151023	0.921101013245457	0.62320658993297	1.21899543655794
-0.496877566383393	-0.153470438809257	-0.351574321799471	0.0446334441809559	0.269856386407014	0.218117522769496	0.321595250044532	0.918325838769625	0.620525676354918	1.21612600118433
-0.491767730154573	-0.15624561328509	-0.35421253446626	0.0417213078960792	0.267081211931181	0.215874425283529	0.318287998578833	0.915550664293792	0.617843841665189	1.21325748692239
-0.486657893925752	-0.159020787760923	-0.356852083363891	0.038810507842045	0.264306037455348	0.213631327797562	0.314980747113135	0.912775489817959	0.615161084997128	1.21038989463879
-0.481548057696932	-0.161795962236756	-0.359492971242438	0.0359010467689263	0.261530862979515	0.211388230311594	0.311673495647436	0.910000315342126	0.612477405491569	1.20752322519268
-0.476438221468111	-0.164571136712589	-0.362135200832264	0.0329929274070859	0.258755688503682	0.209145132825627	0.308366244181738	0.907225140866293	0.609792802296872	1.20465747943571
-0.471328385239291	-0.167346311188422	-0.364778774843767	0.030086152466924	0.25598051402785	0.20690203533966	0.30505899271604	0.90444996639046	0.607107274568966	1.20179265821195
-0.46621854901047	-0.170121485664255	-0.367423695967135	0.0271807246386261	0.253205339552017	0.204658937853692	0.301751741250341	0.901674791914627	0.604420821471378	1.19892876235788
-0.46110871278165	-0.172896660140088	-0.370069966872087	0.0242766465919119	0.250430165076184	0.202415840367725	0.298444489784643	0.898899617438794	0.601733442175278	1.19606579270231
-0.455998876552829	-0.17567183461592	-0.372717590207627	0.0213739209757859	0.247654990600351	0.200172742881758	0.295137238318944	0.896124442962962	0.599045135859515	1.19320375006641
-0.450889040324009	-0.178447009091753	-0.375366568601793	0.0184725504182865	0.244879816124518	0.19792964539579	0.291829986853246	0.893349268487129	0.596355901710652	1.19034263526361
-0.445779204095188	-0.181222183567586	-0.37801690466141	0.0155725375262378	0.242104641648685	0.195686547909823	0.288522735387547	0.890574094011296	0.593665738923003	1.18748244909959
-0.440669367866368	-0.183997358043419	-0.38066860097184	0.0126738848850024	0.239329467172852	0.193443450423856	0.285215483921849	0.887798919535463	0.590974646698669	1.18462319237226
-0.435559531637547	-0.186772532519252	-0.383321660096737	0.00977659505823336	0.236554292697019	0.191200352937888	0.281908232456151	0.88502374505963	0.588282624247577	1.18176486587168
-0.430449695408726	-0.189547706995085	-0.385976084577799	0.00688067058762945	0.233779118221187	0.188957255451921	0.278600980990452	0.882248570583797	0.585589670787513	1.17890747038008
-0.425339859179906	-0.192322881470918	-0.388631876934524	0.00398611399268917	0.231003943745354	0.186714157965954	0.275293729524754	0.879473396107964	0.582895785544159	1.17605100667177
-0.420230022951085	-0.195098055946751	-0.391289039663969	0.00109292777046749	0.228228769269521	0.184471060479986	0.271986478059055	0.876698221632131	0.580200967751127	1.17319547551314
-0.415120186722265	-0.197873230422583	-0.3939475752405	-0.00179888560466659	0.225453594793688	0.182227962994019	0.268679226593357	0.873923047156299	0.577505216649994	1.1703408776626
-0.410010350493444	-0.200648404898416	-0.39660748611556	-0.0046893236812722	0.222678420317855	0.179984865508052	0.265371975127659	0.871147872680466	0.574808531490341	1.16748721387059
-0.404900514264624	-0.203423579374249	-0.399268774717422	-0.00757838403107661	0.219903245842022	0.177741768022084	0.26206472366196	0.868372698204633	0.572110911529778	1.16463448487949
-0.399790678035803	-0.206198753850082	-0.40193144345095	-0.0104660642492135	0.217128071366189	0.175498670536117	0.258757472196262	0.8655975237288	0.56941235603399	1.16178269142361
-0.394680841806983	-0.208973928325915	-0.404595494697368	-0.0133523619544621	0.214352896890356	0.17325557305015	0.255450220730563	0.862822349252967	0.566712864276759	1.15893183422918
-0.389571005578162	-0.211749102801748	-0.407260930814013	-0.0162372747894821	0.211577722414523	0.171012475564182	0.252142969264865	0.860047174777134	0.564012435540007	1.15608191401426
-0.384461169349342	-0.214524277277581	-0.409927754134112	-0.019120800421049	0.208802547938691	0.168769378078215	0.248835717799166	0.857272000301301	0.561311069113824	1.15323293148878
-0.379351333120521	-0.217299451753414	-0.41259596696654	-0.0220029365402875	0.206027373462858	0.166526280592248	0.245528466333468	0.854496825825468	0.558608764296502	1.15038488735444
-0.374241496891701	-0.220074626229246	-0.415265571595589	-0.0248836808629035	0.203252198987025	0.16428318310628	0.24222121486777	0.851721651349636	0.555905520394566	1.14753778230471
-0.36913166066288	-0.222849800705079	-0.417936570280745	-0.0277630311294135	0.200477024511192	0.162040085620313	0.238913963402071	0.848946476873803	0.553201336722809	1.1446916170248
-0.36402182443406	-0.225624975180912	-0.42060896525645	-0.0306409851053744	0.197701850035359	0.159796988134346	0.235606711936373	0.84617130239797	0.550496212604324	1.14184639219162
-0.358911988205239	-0.228400149656745	-0.423282758731881	-0.0335175405816092	0.194926675559526	0.157553890648378	0.232299460470674	0.843396127922137	0.54779014737053	1.13900210847374
-0.353802151976419	-0.231175324132578	-0.425957952890723	-0.036392695374433	0.192151501083693	0.155310793162411	0.228992209004976	0.840620953446304	0.545083140361211	1.1361587665314
-0.348692315747598	-0.233950498608411	-0.428634549890946	-0.0392664473258759	0.189376326607861	0.153067695676444	0.225684957539278	0.837845778970471	0.54237519092454	1.1333163670164
-0.343582479518778	-0.236725673084244	-0.431312551864583	-0.0421387943039047	0.186601152132028	0.150824598190476	0.222377706073579	0.835070604494638	0.539666298417115	1.13047491057216
-0.338472643289957	-0.239500847560077	-0.433991960917511	-0.0450097342026424	0.183825977656195	0.148581500704509	0.219070454607881	0.832295430018805	0.536956462203983	1.12763439783363
-0.333362807061137	-0.242276022035909	-0.436672779129233	-0.0478792649425861	0.181050803180362	0.146338403218542	0.215763203142182	0.829520255542973	0.534245681658677	1.12479482942727
-0.328252970832316	-0.245051196511742	-0.439355008552662	-0.0507473844708226	0.178275628704529	0.144095305732574	0.212455951676484	0.82674508106714	0.531533956163239	1.12195620597104
-0.323143134603496	-0.247826370987575	-0.442038651213909	-0.0536140907612417	0.175500454228696	0.141852208246607	0.209148700210785	0.823969906591307	0.528821285108254	1.11911852807436
-0.318033298374675	-0.250601545463408	-0.444723709112068	-0.0564793818147484	0.172725279752863	0.13960911076064	0.205841448745087	0.821194732115474	0.526107667892874	1.11628179633807
-0.312923462145855	-0.253376719939241	-0.44741018421901	-0.059343255659472	0.16995010527703	0.137366013274672	0.202534197279389	0.818419557639641	0.52339310392485	1.11344601135443
-0.307813625917034	-0.256151894415074	-0.450098078479175	-0.0622057103509731	0.167174930801198	0.135122915788705	0.19922694581369	0.815644383163808	0.520677592620559	1.11061117370706
-0.302703789688214	-0.258927068890907	-0.452787393809364	-0.0650667439724488	0.164399756325365	0.132879818302738	0.195919694347992	0.812869208687975	0.517961133405032	1.10777728397092
-0.297593953459393	-0.26170224336674	-0.455478132098543	-0.067926354634936	0.161624581849532	0.13063672081677	0.192612442882293	0.810094034212142	0.515243725711978	1.10494434271231
-0.292484117230573	-0.264477417842572	-0.458170295207634	-0.0707845404775107	0.158849407373699	0.128393623330803	0.189305191416595	0.80731885973631	0.512525368983817	1.1021123504888
-0.287374281001752	-0.267252592318405	-0.460863884969324	-0.0736412996674866	0.156074232897866	0.126150525844836	0.185997939950897	0.804543685260477	0.5098060626717	1.09928130784925
-0.282264444772931	-0.270027766794238	-0.463558903187866	-0.0764966304006109	0.153299058422033	0.123907428358868	0.182690688485198	0.801768510784644	0.507085806235539	1.09645121533375
-0.277154608544111	-0.272802941270071	-0.466255351638886	-0.0793505309012565	0.1505238839462	0.121664330872901	0.1793834370195	0.798993336308811	0.504364599144033	1.09362207347359
-0.272044772315291	-0.275578115745904	-0.468953232069194	-0.0822029994226139	0.147748709470367	0.119421233386934	0.176076185553801	0.796218161832978	0.501642440874691	1.09079388279127
-0.26693493608647	-0.278353290221737	-0.471652546196595	-0.0850540342468782	0.144973534994534	0.117178135900966	0.172768934088103	0.793442987357145	0.498919330913856	1.08796664380043
-0.261825099857649	-0.28112846469757	-0.474353295709705	-0.0879036336854345	0.142198360518702	0.114935038414999	0.169461682622404	0.790667812881312	0.496195268756737	1.08514035700589
-0.256715263628829	-0.283903639173402	-0.477055482267764	-0.0907517960790412	0.139423186042869	0.112691940929032	0.166154431156706	0.787892638405479	0.493470253907422	1.08231502290354
-0.251605427400008	-0.286678813649235	-0.479759107500461	-0.0935985197980098	0.136648011567036	0.110448843443064	0.162847179691007	0.785117463929647	0.49074428587891	1.07949064198038
-0.246495591171188	-0.289453988125068	-0.482464173007755	-0.0964438032423819	0.133872837091203	0.108205745957097	0.159539928225309	0.782342289453814	0.488017364193134	1.07666721471449
-0.241385754942367	-0.292229162600901	-0.485170680359698	-0.0992876448421041	0.13109766261537	0.10596264847113	0.156232676759611	0.779567114977981	0.485289488380977	1.07384474157498
-0.236275918713547	-0.295004337076734	-0.487878631096269	-0.102130043057199	0.128322488139537	0.103719550985162	0.152925425293912	0.776791940502148	0.482560657982303	1.07102322302199
-0.231166082484726	-0.297779511552567	-0.490588026727198	-0.104970996377936	0.125547313663704	0.101476453499195	0.149618173828214	0.774016766026315	0.479830872545974	1.06820265950666
-0.226056246255906	-0.3005546860284	-0.493298868731807	-0.107810503324993	0.122772139187872	0.0992333560132276	0.146310922362515	0.771241591550482	0.477100131629875	1.06538305147109
-0.220946410027085	-0.303329860504233	-0.496011158558841	-0.110648562449624	0.119996964712039	0.0969902585272602	0.143003670896817	0.768466417074649	0.474368434800931	1.06256439934837
-0.215836573798265	-0.306105034980066	-0.498724897626314	-0.113485172333817	0.117221790236206	0.0947471610412929	0.139696419431119	0.765691242598816	0.471635781635133	1.0597467035625
-0.210726737569444	-0.308880209455898	-0.501440087321348	-0.116320331590449	0.114446615760373	0.0925040635553256	0.13638916796542	0.762916068122984	0.468902171717553	1.05692996452841
-0.205616901340624	-0.311655383931731	-0.50415672900002	-0.119154038863443	0.11167144128454	0.0902609660693582	0.133081916499722	0.760140893647151	0.46616760464237	1.05411418265193
-0.200507065111803	-0.314430558407564	-0.506874823987212	-0.121986292827916	0.108896266808707	0.0880178685833909	0.129774665034023	0.757365719171318	0.463432080012886	1.05129935832975
-0.195397228882983	-0.317205732883397	-0.509594373576464	-0.12481709219033	0.106121092332874	0.0857747710974236	0.126467413568325	0.754590544695485	0.460695597441544	1.04848549194943
-0.190287392654162	-0.31998090735923	-0.512315379029829	-0.127646435688631	0.103345917857041	0.0835316736114562	0.123160162102626	0.751815370219652	0.457958156549951	1.04567258388935
-0.185177556425342	-0.322756081835063	-0.515037841577731	-0.130474322092395	0.100570743381209	0.0812885761254889	0.119852910636928	0.749040195743819	0.455219756968892	1.04286063451875
-0.180067720196521	-0.325531256310896	-0.517761762418828	-0.133300750202963	0.0977955689053757	0.0790454786395216	0.11654565917123	0.746265021267986	0.452480398338353	1.04004964419762
-0.174957883967701	-0.328306430786729	-0.520487142719881	-0.136125718853577	0.0950203944295427	0.0768023811535542	0.113238407705531	0.743489846792153	0.449740080307532	1.03723961327677
-0.16984804773888	-0.331081605262561	-0.523213983615614	-0.138949226909509	0.0922452199537099	0.0745592836675869	0.109931156239833	0.740714672316321	0.446998802534863	1.03443054209778
-0.16473821151006	-0.333856779738394	-0.525942286208597	-0.141771273268191	0.0894700454778769	0.0723161861816195	0.106623904774134	0.737939497840488	0.444256564688025	1.03162243099295
-0.159628375281239	-0.336631954214227	-0.528672051569114	-0.14459185685934	0.0866948710020441	0.0700730886956522	0.103316653308436	0.735164323364655	0.441513366443968	1.02881528028534
-0.154518539052419	-0.33940712869006	-0.531403280735045	-0.147410976645075	0.0839196965262113	0.0678299912096849	0.100009401842738	0.732389148888822	0.438769207488918	1.02600909028873
-0.149408702823598	-0.342182303165893	-0.534135974711747	-0.150228631620039	0.0811445220503783	0.0655868937237175	0.0967021503770391	0.729613974412989	0.436024087518401	1.02320386130758
-0.144298866594778	-0.344957477641726	-0.536870134471942	-0.153044820811509	0.0783693475745455	0.0633437962377502	0.0933948989113407	0.726838799937156	0.433278006237253	1.02039959363706
-0.139189030365957	-0.347732652117559	-0.539605760955607	-0.15585954327951	0.0755941730987125	0.0611006987517828	0.0900876474456422	0.724063625461323	0.430530963359635	1.01759628756301
-0.134079194137136	-0.350507826593392	-0.542342855069864	-0.158672798116919	0.0728189986228797	0.0588576012658155	0.0867803959799438	0.72128845098549	0.42778295860905	1.01479394336193
-0.128969357908316	-0.353283001069224	-0.54508141768888	-0.161484584449569	0.0700438241470469	0.0566145037798482	0.0834731445142455	0.718513276509658	0.425033991718352	1.01199256130096
-0.123859521679496	-0.356058175545057	-0.547821449653764	-0.164294901436351	0.067268649671214	0.0543714062938809	0.0801658930485471	0.715738102033825	0.422284062429764	1.00919214163789
-0.118749685450675	-0.35883335002089	-0.550562951772475	-0.167103748269305	0.0644934751953812	0.0521283088079137	0.0768586415828487	0.712962927557992	0.419533170494886	1.0063926846211
-0.113639849221855	-0.361608524496723	-0.553305924819727	-0.169911124173719	0.0617183007195484	0.0498852113219464	0.0735513901171504	0.710187753082159	0.416781315674709	1.00359419048961
-0.108530012993034	-0.364383698972556	-0.5560503695369	-0.172717028408212	0.0589431262437153	0.0476421138359789	0.0702441386514517	0.707412578606326	0.41402849773963	1.00079665947302
-0.103420176764213	-0.367158873448389	-0.558796286631958	-0.175521460264819	0.0561679517678824	0.0453990163500116	0.0669368871857533	0.704637404130493	0.411274716469457	0.998000091791529
-0.0983103405353929	-0.369934047924222	-0.561543676779365	-0.178324419069079	0.0533927772920496	0.0431559188640443	0.063629635720055	0.70186222965466	0.408519971653424	0.995204487655896
-0.0932005043065725	-0.372709222400055	-0.564292540620007	-0.181125904180102	0.0506176028162168	0.040912821378077	0.0603223842543566	0.699087055178827	0.405764263090202	0.992409847267453
-0.088090668077752	-0.375484396875887	-0.567042878761122	-0.183925914990653	0.0478424283403839	0.0386697238921097	0.0570151327886582	0.696311880702995	0.403007590587906	0.989616170818084
-0.0829808318489316	-0.37825957135172	-0.569794691776226	-0.186724450927214	0.0450672538645511	0.0364266264061424	0.0537078813229598	0.693536706227162	0.400249953964104	0.98682345849022
-0.0778709956201107	-0.381034745827553	-0.572547980205052	-0.189521511450055	0.042292079388718	0.0341835289201749	0.0504006298572612	0.690761531751329	0.397491353045831	0.984031710456826
-0.0727611593912902	-0.383809920303386	-0.575302744553481	-0.192317096053292	0.0395169049128852	0.0319404314342076	0.0470933783915628	0.687986357275496	0.394731787669594	0.981240926881398
-0.0676513231624698	-0.386585094779219	-0.57805898529349	-0.195111204264948	0.0367417304370524	0.0296973339482403	0.0437861269258644	0.685211182799663	0.391971257681378	0.978451107917948
-0.0625414869336494	-0.389360269255052	-0.580816702863093	-0.19790383564701	0.0339665559612195	0.027454236462273	0.0404788754601661	0.68243600832383	0.389209762936658	0.975662253711003
-0.0574316507048289	-0.392135443730885	-0.583575897666296	-0.200694989795474	0.0311913814853867	0.0252111389763057	0.0371716239944677	0.679660833847997	0.386447303300402	0.972874364395593
-0.0523218144760085	-0.394910618206717	-0.586336570073042	-0.203484666340393	0.0284162070095539	0.0229680414903384	0.0338643725287693	0.676885659372164	0.383683878647082	0.970087440097247
-0.0472119782471876	-0.39768579268255	-0.589098720419176	-0.206272864945925	0.0256410325337208	0.0207249440043709	0.0305571210630707	0.674110484896331	0.380919488860677	0.967301480931986
-0.0421021420183672	-0.400460967158383	-0.591862349006403	-0.209059585310364	0.0228658580578879	0.0184818465184036	0.0272498695973723	0.671335310420499	0.37815413383468	0.964516487006318
-0.0369923057895467	-0.403236141634216	-0.594627456102252	-0.211844827166181	0.0200906835820551	0.0162387490324363	0.0239426181316739	0.668560135944666	0.375387813472101	0.961732458417231
-0.0318824695607263	-0.406011316110049	-0.597394041940046	-0.214628590280052	0.0173155091062223	0.013995651546469	0.0206353666659756	0.665784961468833	0.372620527685476	0.95894939525219
-0.0267726333319058	-0.408786490585882	-0.600162106718876	-0.217410874452887	0.0145403346303894	0.0117525540605017	0.0173281152002772	0.663009786993	0.369852276396868	0.956167297589132
-0.0216627971030849	-0.411561665061715	-0.602931650603579	-0.220191679519851	0.0117651601545564	0.00950945657453419	0.0140208637345785	0.660234612517167	0.367083059537872	0.953386165496462
-0.0165529608742645	-0.414336839537548	-0.605702673724712	-0.222971005350383	0.00898998567872353	0.00726635908856689	0.0107136122688802	0.657459438041334	0.364312877049618	0.950605999033051
-0.0114431246454441	-0.417112014013381	-0.608475176178547	-0.225748851848214	0.0062148112028907	0.00502326160259959	0.0074063608031818	0.654684263565501	0.361541728882774	0.947826798248229
-0.00633328841662362	-0.419887188489213	-0.611249158027051	-0.228525218951375	0.00343963672705786	0.00278016411663229	0.00409910933748343	0.651909089089668	0.358769614997549	0.945048563181788
-0.00122345218780318	-0.422662362965046	-0.614024619297886	-0.231300106632207	0.000664462251225026	0.000537066630664993	0.000791857871785059	0.649133914613836	0.355996535363695	0.942271293863976
0.00388638404101727	-0.425437537440879	-0.616801559984399	-0.234073514897359	-0.00211071222460781	-0.00251539359391331	-0.00170603085530231	0.646358740138003	0.353222489960507	0.939494990315499
0.00899622026983815	-0.428212711916712	-0.619579980045628	-0.236845443787796	-0.00488588670044088	-0.00582264505961197	-0.0039491283412698	0.64358356566217	0.350447478776825	0.936719652547515
0.0141060564986586	-0.430987886392545	-0.622359879406304	-0.239615893378786	-0.00766106117627372	-0.00912989652531034	-0.0061922258272371	0.640808391186337	0.347671501811035	0.933945280561639
0.019215892727479	-0.433763060868378	-0.625141257956861	-0.242384863779894	-0.0104362356521066	-0.0124371479910087	-0.0084353233132044	0.638033216710504	0.34489455907107	0.931171874349938
0.0243257289562995	-0.436538235344211	-0.627924115553449	-0.245152355134973	-0.0132114101279394	-0.0157443994567071	-0.0106784207991717	0.635258042234671	0.342116650574406	0.928399433894937
0.0294355651851199	-0.439313409820044	-0.630708452017948	-0.247918367622139	-0.0159865846037722	-0.0190516509224054	-0.012921518285139	0.632482867758838	0.339337776348064	0.925627959169613
0.0345454014139404	-0.442088584295876	-0.633494267137992	-0.250682901453761	-0.0187617590796051	-0.0223589023881038	-0.0151646157711063	0.629707693283006	0.336557936428609	0.922857450137402
0.0396552376427612	-0.444863758771709	-0.636281560666993	-0.253445956876426	-0.0215369335554381	-0.0256661538538025	-0.0174077132570738	0.626932518807172	0.333777130862146	0.920087906752199
0.0447650738715817	-0.447638933247542	-0.639070332324166	-0.256207534170919	-0.024312108031271	-0.0289734053195008	-0.0196508107430411	0.62415734433134	0.330995359704322	0.917319328958357
0.0498749101004021	-0.450414107723375	-0.641860581794567	-0.258967633652183	-0.0270872825071038	-0.0322806567851992	-0.0218939082290084	0.621382169855507	0.328212623020316	0.914551716690698
0.0549847463292226	-0.453189282199208	-0.644652308729125	-0.261726255669291	-0.0298624569829366	-0.0355879082508976	-0.0241370057149757	0.618606995379674	0.325428920884843	0.911785069874505
0.060094582558043	-0.455964456675041	-0.647445512744685	-0.264483400605397	-0.0326376314587695	-0.038895159716596	-0.026380103200943	0.615831820903841	0.322644253382146	0.909019388425536
0.0652044187868634	-0.458739631150874	-0.65024019342405	-0.267239068877697	-0.0354128059346023	-0.0422024111822943	-0.0286232006869103	0.613056646428008	0.319858620605994	0.906254672250023
0.0703142550156843	-0.461514805626707	-0.653036350316034	-0.26999326093738	-0.0381879804104354	-0.045509662647993	-0.0308662981728778	0.610281471952175	0.317072022659675	0.903490921244676
0.0754240912445048	-0.46428998010254	-0.655833982935505	-0.272745977269574	-0.0409631548862682	-0.0488169141136914	-0.0331093956588451	0.607506297476342	0.314284459655995	0.90072813529669
0.0805339274733252	-0.467065154578372	-0.658633090763452	-0.275497218393292	-0.0437383293621011	-0.0521241655793897	-0.0353524931448124	0.60473112300051	0.311495931717268	0.897966314283751
0.0856437637021457	-0.469840329054205	-0.661433673247037	-0.278246984861374	-0.0465135038379339	-0.0554314170450881	-0.0375955906307797	0.601955948524677	0.308706438975313	0.895205458074041
0.0907535999309661	-0.472615503530038	-0.66423572979966	-0.280995277260416	-0.0492886783137667	-0.0587386685107865	-0.039838688116747	0.599180774048844	0.305915981571445	0.892445566526243
0.0958634361597865	-0.475390678005871	-0.667039259801029	-0.283742096210713	-0.0520638527895996	-0.0620459199764848	-0.0420817856027143	0.596405599573011	0.303124559656469	0.889686639489553
0.100973272388607	-0.478165852481704	-0.669844262597231	-0.286487442366177	-0.0548390272654326	-0.0653531714421835	-0.0443248830886818	0.593630425097178	0.300332173390677	0.886928676803679
0.106083108617428	-0.480941026957537	-0.672650737500804	-0.289231316414269	-0.0576142017412655	-0.0686604229078819	-0.0465679805746491	0.590855250621345	0.29753882294383	0.88417167829886
0.111192944846248	-0.48371620143337	-0.675458683790819	-0.29197371907592	-0.0603893762170983	-0.0719676743735802	-0.0488110780606164	0.588080076145512	0.294744508495161	0.881415643795863
0.116302781075069	-0.486491375909202	-0.678268100712961	-0.294714651105444	-0.0631645506929311	-0.0752749258392786	-0.0510541755465837	0.58530490166968	0.291949230233359	0.878660573106
0.121412617303889	-0.489266550385035	-0.681078987479615	-0.297454113290455	-0.065939725168764	-0.078582177304977	-0.053297273032551	0.582529727193847	0.289152988356559	0.875906466031134
0.12652245353271	-0.492041724860868	-0.683891343269961	-0.300192106451775	-0.0687148996445968	-0.0818894287706754	-0.0555403705185183	0.579754552718014	0.286355783072339	0.873153322363689
0.131632289761531	-0.494816899336701	-0.686705167230059	-0.302928631443343	-0.0714900741204299	-0.085196680236374	-0.0577834680044858	0.576979378242181	0.283557614597703	0.870401141886658
0.136742125990351	-0.497592073812534	-0.689520458472953	-0.305663689152115	-0.0742652485962627	-0.0885039317020724	-0.0600265654904531	0.574204203766348	0.280758483159075	0.867649924373621
0.141851962219171	-0.500367248288367	-0.692337216078771	-0.308397280497962	-0.0770404230720955	-0.0918111831677707	-0.0622696629764204	0.571429029290515	0.277958388992283	0.864899669588747
0.146961798447992	-0.5031424227642	-0.695155439094828	-0.311129406433571	-0.0798155975479284	-0.0951184346334691	-0.0645127604623877	0.568653854814682	0.275157332342553	0.862150377286812
0.152071634676812	-0.505917597240032	-0.697975126535736	-0.313860067944329	-0.0825907720237612	-0.0984256860991675	-0.066755857948355	0.565878680338849	0.272355313464492	0.859402047213207
0.157181470905633	-0.508692771715865	-0.700796277383513	-0.316589266048218	-0.0853659464995941	-0.101732937564866	-0.0689989554343223	0.563103505863017	0.269552332622081	0.856654679103952
0.162291307134454	-0.511467946191698	-0.703618890587702	-0.319317001795694	-0.0881411209754271	-0.105040189030565	-0.0712420529202897	0.560328331387184	0.266748390088655	0.853908272685712
0.167401143363274	-0.514243120667531	-0.706442965065488	-0.322043276269575	-0.09091629545126	-0.108347440496263	-0.0734851504062571	0.557553156911351	0.263943486146896	0.851162827675805
0.172510979592094	-0.517018295143364	-0.709268499701818	-0.32476809058491	-0.0936914699270928	-0.111654691961961	-0.0757282478922243	0.554777982435518	0.261137621088816	0.84841834378222
0.177620815820915	-0.519793469619197	-0.712095493349533	-0.327491445888861	-0.0964666444029256	-0.11496194342766	-0.0779713453781916	0.552002807959685	0.258330795215743	0.845674820703628
0.182730652049735	-0.52256864409503	-0.714923944829489	-0.330213343360571	-0.0992418188787585	-0.118269194893358	-0.0802144428641589	0.549227633483852	0.255523008838306	0.842932258129398
0.187840488278556	-0.525343818570863	-0.717753852930695	-0.33293378421103	-0.102016993354591	-0.121576446359056	-0.0824575403501263	0.546452459008019	0.252714262276423	0.840190655739616
0.192950324507377	-0.528118993046696	-0.720585216410448	-0.335652769682943	-0.104792167830424	-0.124883697824755	-0.0847006378360937	0.543677284532186	0.249904555859279	0.837450013205094
0.198060160736197	-0.530894167522528	-0.72341803399447	-0.338370301050587	-0.107567342306257	-0.128190949290453	-0.086943735322061	0.540902110056353	0.247093889925317	0.83471033018739
0.203169996965018	-0.533669341998361	-0.726252304377053	-0.34108637961967	-0.11034251678209	-0.131498200756152	-0.0891868328080283	0.538126935580521	0.244282264822218	0.831971606338823
0.208279833193838	-0.536444516474194	-0.729088026221202	-0.343801006727187	-0.113117691257923	-0.13480545222185	-0.0914299302939956	0.535351761104688	0.241469680906882	0.829233841302494
0.213389669422658	-0.539219690950027	-0.731925198158785	-0.346514183741269	-0.115892865733756	-0.138112703687549	-0.0936730277799629	0.532576586628855	0.238656138545415	0.826497034712295
0.218499505651479	-0.54199486542586	-0.734763818790685	-0.349225912061035	-0.118668040209589	-0.141419955153247	-0.0959161252659304	0.529801412153022	0.235841638113108	0.823761186192936
0.2236093418803	-0.544770039901693	-0.737603886686954	-0.351936193116431	-0.121443214685422	-0.144727206618946	-0.0981592227518977	0.527026237677189	0.233026179994422	0.821026295359956
0.22871917810912	-0.547545214377526	-0.740445400386974	-0.354645028368078	-0.124218389161254	-0.148034458084644	-0.100402320237865	0.524251063201356	0.230209764582965	0.818292361819747
0.233829014337941	-0.550320388853359	-0.743288358399613	-0.357352419307105	-0.126993563637087	-0.151341709550342	-0.102645417723832	0.521475888725523	0.227392392281477	0.81555938516957
0.238938850566761	-0.553095563329191	-0.746132759203392	-0.360058367454991	-0.12976873811292	-0.154648961016041	-0.1048885152098	0.518700714249691	0.224574063501807	0.812827364997574
0.244048686795582	-0.555870737805024	-0.748978601246655	-0.362762874363394	-0.132543912588753	-0.157956212481739	-0.107131612695767	0.515925539773858	0.221754778664896	0.810096300882819
0.249158523024402	-0.558645912280857	-0.751825882947732	-0.365465941613982	-0.135319087064586	-0.161263463947438	-0.109374710181734	0.513150365298025	0.218934538200755	0.807366192395294
0.254268359253223	-0.56142108675669	-0.754674602695118	-0.368167570818263	-0.138094261540419	-0.164570715413136	-0.111617807667702	0.510375190822192	0.216113342548446	0.804637039095938
0.259378195482043	-0.564196261232523	-0.757524758847644	-0.370867763617402	-0.140869436016252	-0.167877966878834	-0.113860905153669	0.507600016346359	0.213291192156056	0.801908840536662
0.264488031710864	-0.566971435708356	-0.760376349734659	-0.373566521682052	-0.143644610492085	-0.171185218344533	-0.116104002639636	0.504824841870526	0.210468087480684	0.799181596260368
0.269597867939684	-0.569746610184189	-0.76322937365621	-0.376263846712167	-0.146419784967917	-0.174492469810231	-0.118347100125604	0.502049667394693	0.207644028988409	0.796455305800977
0.274707704168505	-0.572521784660021	-0.766083828883223	-0.37895974043682	-0.14919495944375	-0.17779972127593	-0.120590197611571	0.49927449291886	0.204819017154276	0.793729968683445
0.279817540397326	-0.575296959135855	-0.768939713657695	-0.381654204614014	-0.151970133919583	-0.181106972741628	-0.122833295097538	0.496499318443027	0.201993052462268	0.791005584423787
0.284927376626146	-0.578072133611687	-0.771797026192875	-0.384347241030499	-0.154745308395416	-0.184414224207327	-0.125076392583506	0.493724143967195	0.199166135405284	0.788282152529105
0.290037212854966	-0.58084730808752	-0.774655764673466	-0.387038851501575	-0.157520482871249	-0.187721475673025	-0.127319490069473	0.490948969491362	0.196338266485117	0.785559672497606
0.295147049083787	-0.583622482563353	-0.777515927255808	-0.389729037870898	-0.160295657347082	-0.191028727138723	-0.12956258755544	0.488173795015529	0.193509446212429	0.782838143818628
0.300256885312607	-0.586397657039186	-0.780377512068083	-0.392417802010288	-0.163070831822915	-0.194335978604422	-0.131805685041408	0.485398620539696	0.190679675106726	0.780117565972666
0.305366721541428	-0.589172831515019	-0.783240517210511	-0.395105145819526	-0.165846006298747	-0.19764323007012	-0.134048782527375	0.482623446063863	0.187848953696332	0.777397938431395
0.310476557770249	-0.591948005990852	-0.786104940755549	-0.397791071226154	-0.168621180774581	-0.200950481535819	-0.136291880013342	0.47984827158803	0.185017282518367	0.774679260657694
0.315586393999069	-0.594723180466685	-0.788970780748099	-0.400475580185271	-0.171396355250413	-0.204257733001517	-0.13853497749931	0.477073097112197	0.18218466211872	0.771961532105675
0.32069623022789	-0.597498354942517	-0.791838035205708	-0.403158674679327	-0.174171529726246	-0.207564984467215	-0.140778074985277	0.474297922636364	0.179351093052022	0.769244752220707
0.32580606645671	-0.60027352941835	-0.794706702118784	-0.405840356717917	-0.176946704202079	-0.210872235932914	-0.143021172471244	0.471522748160532	0.176516575881622	0.766528920439442
0.33091590268553	-0.603048703894183	-0.797576779450799	-0.408520628337567	-0.179721878677912	-0.214179487398612	-0.145264269957212	0.468747573684699	0.173681111179555	0.763814036189842
0.336025738914351	-0.605823878370016	-0.800448265138505	-0.411199491601527	-0.182497053153745	-0.217486738864311	-0.147507367443179	0.465972399208866	0.170844699526524	0.761100098891208
0.341135575143172	-0.608599052845849	-0.803321157092149	-0.413876948599549	-0.185272227629578	-0.220793990330009	-0.149750464929146	0.463197224733033	0.168007341511862	0.758387107954204
0.346245411371992	-0.611374227321682	-0.806195453195685	-0.416553001447678	-0.188047402105411	-0.224101241795708	-0.151993562415114	0.4604220502572	0.165169037733513	0.755675062780887
0.351355247600813	-0.614149401797515	-0.809071151307	-0.41922765228803	-0.190822576581243	-0.227408493261406	-0.154236659901081	0.457646875781367	0.162329788797998	0.752963962764737
0.356465083829633	-0.616924576273348	-0.811948249258126	-0.42190090328857	-0.193597751057076	-0.230715744727104	-0.156479757387048	0.454871701305534	0.159489595320389	0.75025380729068
0.361574920058453	-0.61969975074918	-0.814826744855468	-0.424572756642893	-0.196372925532909	-0.234022996192803	-0.158722854873016	0.452096526829702	0.15664845792428	0.747544595735123
0.366684756287274	-0.622474925225013	-0.817706635880027	-0.42724321457	-0.199148100008742	-0.237330247658501	-0.160965952358983	0.449321352353869	0.153806377241757	0.74483632746598
0.371794592516095	-0.625250099700846	-0.820587920087624	-0.429912279314069	-0.201923274484575	-0.2406374991242	-0.16320904984495	0.446546177878036	0.150963353913369	0.742129001842703
0.376904428744915	-0.628025274176679	-0.823470595209129	-0.432579953144229	-0.204698448960408	-0.243944750589898	-0.165452147330918	0.443771003402203	0.148119388588096	0.73942261821631
0.382014264973736	-0.630800448652512	-0.82635465895069	-0.435246238354334	-0.207473623436241	-0.247252002055596	-0.167695244816885	0.44099582892637	0.145274481923322	0.736717175929418
0.387124101202556	-0.633575623128345	-0.829240108993964	-0.437911137262726	-0.210248797912074	-0.250559253521295	-0.169938342302852	0.438220654450537	0.142428634584802	0.734012674316273
0.392233937431377	-0.636350797604178	-0.832126942996348	-0.440574652212007	-0.213023972387906	-0.253866504986993	-0.17218143978882	0.435445479974704	0.139581847246631	0.731309112702778
0.397343773660197	-0.639125972080011	-0.835015158591216	-0.443236785568805	-0.215799146863739	-0.257173756452692	-0.174424537274787	0.432670305498871	0.136734120591214	0.728606490406529
0.402453609889018	-0.641901146555844	-0.837904753388151	-0.445897539723537	-0.218574321339572	-0.26048100791839	-0.176667634760754	0.429895131023038	0.133885455309232	0.725904806736844
0.407563446117838	-0.644676321031676	-0.840795724973183	-0.44855691709017	-0.221349495815405	-0.263788259384089	-0.178910732246722	0.427119956547206	0.131035852099614	0.723204060994797
0.412673282346659	-0.647451495507509	-0.843688070909028	-0.45121492010599	-0.224124670291238	-0.267095510849787	-0.181153829732689	0.424344782071373	0.1281853116695	0.720504252473246
0.417783118575479	-0.650226669983342	-0.846581788735329	-0.453871551231355	-0.226899844767071	-0.270402762315485	-0.183396927218656	0.42156960759554	0.125333834734209	0.717805380456871
0.4228929548043	-0.653001844459175	-0.849476875968891	-0.456526812949459	-0.229675019242904	-0.273710013781184	-0.185640024704624	0.418794433119707	0.12248142201721	0.715107444222204
0.42800279103312	-0.655777018935008	-0.852373330103928	-0.459180707766087	-0.232450193718736	-0.277017265246882	-0.187883122190591	0.416019258643874	0.119628074250085	0.712410443037663
0.433112627261941	-0.658552193410841	-0.855271148612307	-0.461833238209374	-0.23522536819457	-0.280324516712581	-0.190126219676558	0.413244084168041	0.116773792172495	0.709714376163587
0.438222463490761	-0.661327367886674	-0.858170328943788	-0.46448440682956	-0.238000542670402	-0.283631768178279	-0.192369317162526	0.410468909692208	0.11391857653215	0.707019242852266
0.443332299719582	-0.664102542362507	-0.86107086852627	-0.467134216198743	-0.240775717146235	-0.286939019643977	-0.194612414648493	0.407693735216375	0.11106242808477	0.704325042347981
0.448442135948402	-0.666877716838339	-0.863972764766041	-0.469782668910638	-0.243550891622068	-0.290246271109676	-0.19685551213446	0.404918560740543	0.108205347594052	0.701631773887033
0.453551972177223	-0.669652891314172	-0.866876015048023	-0.472429767580322	-0.246326066097901	-0.293553522575374	-0.199098609620428	0.40214338626471	0.105347335831637	0.698939436697782
0.458661808406043	-0.672428065790005	-0.869780616736018	-0.475075514843992	-0.249101240573734	-0.296860774041073	-0.201341707106395	0.399368211788877	0.102488393577074	0.69624803000068
0.463771644634864	-0.675203240265838	-0.872686567172962	-0.477719913358714	-0.251876415049567	-0.300168025506771	-0.203584804592362	0.396593037313044	0.0996285216177807	0.693557553008307
0.468881480863685	-0.677978414741671	-0.87559386368117	-0.480362965802172	-0.2546515895254	-0.30347527697247	-0.20582790207833	0.393817862837211	0.0967677207490155	0.690868004925407
0.473991317092505	-0.680753589217504	-0.878502503562588	-0.48300467487242	-0.257426764001232	-0.306782528438168	-0.208070999564297	0.391042688361378	0.0939059917738337	0.688179384948923
0.479101153321325	-0.683528763693337	-0.881412484099047	-0.485645043287626	-0.260201938477065	-0.310089779903866	-0.210314097050264	0.388267513885545	0.0910433355030557	0.685491692268035
0.484210989550146	-0.686303938169169	-0.884323802552514	-0.488284073785825	-0.262977112952898	-0.313397031369565	-0.212557194536232	0.385492339409713	0.0881797527552287	0.682804926064196
0.489320825778967	-0.689079112645002	-0.887236456165339	-0.490921769124666	-0.265752287428731	-0.316704282835263	-0.214800292022199	0.382717164933879	0.0853152443565905	0.680119085511169
0.494430662007787	-0.691854287120835	-0.890150442160518	-0.493558132081153	-0.268527461904564	-0.320011534300962	-0.217043389508166	0.379941990458047	0.0824498111410323	0.677434169775061
0.499540498236608	-0.694629461596668	-0.893065757741938	-0.496193165451399	-0.271302636380397	-0.32331878576666	-0.219286486994134	0.377166815982214	0.079583453950061	0.674750178014367
0.504650334465428	-0.697404636072501	-0.895982400094636	-0.498826872050366	-0.27407781085623	-0.326626037232359	-0.221529584480101	0.374391641506381	0.0767161736327613	0.672067109380001
0.509760170694249	-0.700179810548334	-0.898900366385053	-0.501459254711615	-0.276852985332063	-0.329933288698057	-0.223772681966068	0.371616467030548	0.0738479710457585	0.669384963015338
0.514870006923069	-0.702954985024167	-0.901819653761287	-0.504090316287046	-0.279628159807895	-0.333240540163755	-0.226015779452036	0.368841292554715	0.0709788470531796	0.666703738056251
0.51997984315189	-0.7057301595	-0.904740259353352	-0.506720059646648	-0.282403334283728	-0.336547791629454	-0.228258876938003	0.366066118078882	0.0681088025266153	0.664023433631149
0.52508967938071	-0.708505333975833	-0.907662180273428	-0.509348487678237	-0.285178508759561	-0.339855043095152	-0.23050197442397	0.363290943603049	0.0652378383450813	0.661344048861017
0.530199515609531	-0.711280508451665	-0.910585413616122	-0.511975603287209	-0.287953683235394	-0.343162294560851	-0.232745071909938	0.360515769127217	0.0623659553949791	0.658665582859454
0.535309351838351	-0.714055682927498	-0.913509956458722	-0.514601409396274	-0.290728857711227	-0.346469546026549	-0.234988169395905	0.357740594651384	0.0594931545700569	0.655988034732711
0.540419188067172	-0.716830857403331	-0.916435805861454	-0.517225908945208	-0.29350403218706	-0.349776797492247	-0.237231266881872	0.354965420175551	0.0566194367713702	0.653311403579732
0.545529024295992	-0.719606031879164	-0.919362958867736	-0.519849104890592	-0.296279206662893	-0.353084048957946	-0.23947436436784	0.352190245699718	0.0537448029072421	0.650635688492194
0.550638860524813	-0.722381206354997	-0.922291412504438	-0.522471000205556	-0.299054381138726	-0.356391300423644	-0.241717461853807	0.349415071223885	0.0508692538932235	0.647960888554546
0.555748696753633	-0.72515638083083	-0.925221163782134	-0.525091597879526	-0.301829555614559	-0.359698551889343	-0.243960559339774	0.346639896748052	0.0479927906520536	0.645287002844051
0.560858532982454	-0.727931555306663	-0.928152209695363	-0.527710900917963	-0.304604730090391	-0.363005803355041	-0.246203656825742	0.343864722272219	0.0451154141136182	0.64261403043082
0.565968369211274	-0.730706729782496	-0.931084547222881	-0.53032891234211	-0.307379904566224	-0.36631305482074	-0.248446754311709	0.341089547796386	0.0422371252149101	0.639941970377863
0.571078205440095	-0.733481904258328	-0.93401817332792	-0.532945635188736	-0.310155079042057	-0.369620306286438	-0.250689851797676	0.338314373320554	0.0393579248999884	0.637270821741119
0.576188041668915	-0.736257078734161	-0.936953084958444	-0.535561072509878	-0.31293025351789	-0.372927557752136	-0.252932949283644	0.335539198844721	0.0364778141199369	0.634600583569505
0.581297877897736	-0.739032253209994	-0.939889279047402	-0.538175227372586	-0.315705427993723	-0.376234809217835	-0.255176046769611	0.332764024368888	0.0335967938328236	0.631931254904952
0.586407714126556	-0.741807427685827	-0.942826752512988	-0.540788102858667	-0.318480602469556	-0.379542060683533	-0.257419144255578	0.329988849893055	0.0307148650036593	0.62926283478245
0.591517550355377	-0.74458260216166	-0.94576550225889	-0.54339970206443	-0.321255776945389	-0.382849312149232	-0.259662241741546	0.327213675417222	0.0278320286043552	0.626595322230089
0.596627386584197	-0.747357776637493	-0.948705525174552	-0.546010028100434	-0.324030951421221	-0.38615656361493	-0.261905339227513	0.324438500941389	0.0249482856136821	0.623928716269096
0.601737222813018	-0.750132951113326	-0.951646818135424	-0.548619084091228	-0.326806125897054	-0.389463815080628	-0.26414843671348	0.321663326465556	0.0220636370172279	0.621263015913885
0.606847059041838	-0.752908125589158	-0.954589378003217	-0.5512268731751	-0.329581300372887	-0.392771066546327	-0.266391534199447	0.318888151989724	0.0191780838073555	0.618598220172092
0.611956895270659	-0.755683300064992	-0.957533201626159	-0.553833398503824	-0.33235647484872	-0.396078318012025	-0.268634631685415	0.31611297751389	0.0162916269831606	0.61593432804462
0.61706673149948	-0.758458474540824	-0.960478285839243	-0.556438663242405	-0.335131649324553	-0.399385569477724	-0.270877729171382	0.313337803038058	0.0134042675504297	0.613271338525686
0.6221765677283	-0.761233649016657	-0.963424627464488	-0.559042670568827	-0.337906823800386	-0.402692820943422	-0.27312082665735	0.310562628562225	0.0105160065215962	0.610609250602853
0.62728640395712	-0.76400882349249	-0.966372223311181	-0.561645423673799	-0.340681998276219	-0.406000072409121	-0.275363924143317	0.307787454086392	0.00762684491569848	0.607948063257086
0.632396240185941	-0.766783997968323	-0.96932107017614	-0.564246925760506	-0.343457172752052	-0.409307323874819	-0.277607021629284	0.305012279610559	0.00473678375833664	0.605287775462782
0.637506076414761	-0.769559172444156	-0.972271164843953	-0.566847180044358	-0.346232347227884	-0.412614575340517	-0.279850119115251	0.302237105134726	0.00184582408162948	0.602628386187823
0.642615912643582	-0.772334346919989	-0.975222504087239	-0.569446189752738	-0.349007521703717	-0.415921826806216	-0.282093216601219	0.299461930658893	-0.00104603307582951	0.599969894393616
0.647725748872403	-0.775109521395822	-0.978175084666891	-0.572043958124753	-0.35178269617955	-0.419229078271914	-0.284336314087186	0.29668675618306	-0.0039387866690142	0.597312299035135
0.652835585101223	-0.777884695871654	-0.981128903332326	-0.574640488410983	-0.354557870655383	-0.422536329737613	-0.286579411573154	0.293911581707228	-0.00683243564651131	0.594655599060966
0.657945421330044	-0.780659870347487	-0.984083956821736	-0.577235783873238	-0.357333045131216	-0.425843581203311	-0.288822509059121	0.291136407231395	-0.00972697895056268	0.591999793413352
0.663055257558864	-0.78343504482332	-0.987040241862333	-0.579829847784307	-0.360108219607049	-0.429150832669009	-0.291065606545088	0.288361232755562	-0.0126224155171103	0.589344881028234
0.668165093787684	-0.786210219299153	-0.989997755170595	-0.582422683427711	-0.362883394082882	-0.432458084134708	-0.293308704031055	0.285586058279729	-0.0155187442758395	0.586690860835298
0.673274930016505	-0.788985393774986	-0.992956493452512	-0.58501429409746	-0.365658568558715	-0.435765335600406	-0.295551801517023	0.282810883803896	-0.018415964150224	0.584037731758016
0.678384766245326	-0.791760568250819	-0.995916453403833	-0.587604683097805	-0.368433743034548	-0.439072587066105	-0.29779489900299	0.280035709328063	-0.0213140740575689	0.581385492713695
0.683494602474146	-0.794535742726652	-0.998877631710307	-0.590193853742997	-0.37120891751038	-0.442379838531803	-0.300037996488958	0.27726053485223	-0.0242130729090569	0.578734142613518
0.688604438702967	-0.797310917202484	-1.00184002504793	-0.592781809357042	-0.373984091986213	-0.445687089997502	-0.302281093974925	0.274485360376397	-0.0271129596097919	0.576083680362587
0.693714274931787	-0.800086091678317	-1.00480363008317	-0.595368553273464	-0.376759266462046	-0.4489943414632	-0.304524191460892	0.271710185900565	-0.0300137330588438	0.573434104859973
0.698824111160607	-0.80286126615415	-1.00776844347325	-0.597954088835055	-0.379534440937879	-0.452301592928898	-0.306767288946859	0.268935011424732	-0.032915392149293	0.570785414998757
0.703933947389428	-0.805636440629983	-1.01073446186632	-0.600538419393643	-0.382309615413712	-0.455608844394597	-0.309010386432827	0.266159836948899	-0.0358179357682765	0.568137609666074
0.709043783618249	-0.808411615105816	-1.01370168190178	-0.603121548309852	-0.385084789889545	-0.458916095860295	-0.311253483918794	0.263384662473066	-0.0387213627970311	0.565490687743163
0.714153619847069	-0.811186789581649	-1.01667010021044	-0.605703478952862	-0.387859964365378	-0.462223347325994	-0.313496581404762	0.260609487997233	-0.0416256721109406	0.562844648105407
0.71926345607589	-0.813961964057482	-1.01963971341479	-0.608284214700172	-0.39063513884121	-0.465530598791692	-0.315739678890729	0.2578343135214	-0.0445308625795797	0.56019948962238
0.72437329230471	-0.816737138533315	-1.02261051812926	-0.610863758937369	-0.393410313317043	-0.46883785025739	-0.317982776376696	0.255059139045567	-0.0474369330667594	0.557555211157894
0.729483128533531	-0.819512313009148	-1.02558251096041	-0.613442115057889	-0.396185487792876	-0.472145101723089	-0.320225873862663	0.252283964569735	-0.0503438824305734	0.554911811570042
0.734592964762351	-0.82228748748498	-1.02855568850717	-0.616019286462789	-0.398960662268709	-0.475452353188787	-0.322468971348631	0.249508790093901	-0.0532517095234425	0.552269289711246
0.739702800991172	-0.825062661960813	-1.03153004736112	-0.618595276560508	-0.401735836744542	-0.478759604654486	-0.324712068834598	0.246733615618069	-0.0561604131921608	0.549627644428298
0.744812637219992	-0.827837836436646	-1.03450558410665	-0.621170088766645	-0.404511011220375	-0.482066856120184	-0.326955166320566	0.243958441142236	-0.0590699922779412	0.546986874562413
0.749922473448813	-0.830613010912479	-1.03748229532124	-0.623743726503723	-0.407286185696208	-0.485374107585883	-0.329198263806533	0.241183266666403	-0.0619804456164618	0.544346978949268
0.755032309677633	-0.833388185388312	-1.04046017757566	-0.626316193200965	-0.410061360172041	-0.488681359051581	-0.3314413612925	0.23840809219057	-0.0648917720379105	0.541707956419051
0.760142145906454	-0.836163359864145	-1.04343922743422	-0.628887492294067	-0.412836534647874	-0.49198861051728	-0.333684458778468	0.235632917714737	-0.0678039703670323	0.539069805796506
0.765251982135275	-0.838938534339978	-1.04641944145499	-0.631457627224969	-0.415611709123706	-0.495295861982978	-0.335927556264435	0.232857743238904	-0.0707170394231739	0.536432525900982
0.770361818364095	-0.841713708815811	-1.04940081618998	-0.634026601441637	-0.418386883599539	-0.498603113448676	-0.338170653750402	0.230082568763071	-0.0736309780203312	0.533796115546474
0.775471654592915	-0.844488883291643	-1.05238334818545	-0.636594418397836	-0.421162058075372	-0.501910364914375	-0.34041375123637	0.227307394287239	-0.0765457849671941	0.531160573541671
0.780581490821736	-0.847264057767476	-1.05536703398204	-0.639161081552912	-0.423937232551205	-0.505217616380073	-0.342656848722337	0.224532219811406	-0.0794614590671937	0.528525898690005
0.785691327050556	-0.850039232243309	-1.05835187011505	-0.641726594371568	-0.426712407027038	-0.508524867845771	-0.344899946208304	0.221757045335573	-0.0823779991185477	0.525892089789693
0.790801163279377	-0.852814406719142	-1.06133785311463	-0.644290960323652	-0.429487581502871	-0.51183211931147	-0.347143043694272	0.21898187085974	-0.0852954039143076	0.523259145633787
0.795910999508198	-0.855589581194975	-1.06432497950602	-0.646854182883934	-0.432262755978704	-0.515139370777169	-0.349386141180239	0.216206696383907	-0.0882136722424033	0.520627065010217
0.801020835737018	-0.858364755670808	-1.06731324580972	-0.649416265531895	-0.435037930454537	-0.518446622242867	-0.351629238666206	0.213431521908074	-0.0911328028856916	0.51799584670184
0.806130671965839	-0.861139930146641	-1.07030264854177	-0.651977211751512	-0.437813104930369	-0.521753873708565	-0.353872336152174	0.210656347432241	-0.0940527946220011	0.515365489486484
0.811240508194659	-0.863915104622474	-1.0732931842139	-0.654537025031044	-0.440588279406202	-0.525061125174264	-0.356115433638141	0.207881172956408	-0.0969736462241793	0.512735992136996
0.816350344423479	-0.866690279098306	-1.07628484933379	-0.657095708862825	-0.443363453882035	-0.528368376639962	-0.358358531124108	0.205105998480576	-0.0998953564601385	0.51010735342129
0.8214601806523	-0.869465453574139	-1.07927764040523	-0.659653266743051	-0.446138628357868	-0.531675628105661	-0.360601628610076	0.202330824004743	-0.102817924092903	0.507479572102388
0.826570016881121	-0.872240628049972	-1.08227155392837	-0.662209702171574	-0.448913802833701	-0.534982879571359	-0.362844726096043	0.19955564952891	-0.105741347880655	0.504852646938474
0.831679853109941	-0.875015802525805	-1.08526658639991	-0.664765018651696	-0.451688977309534	-0.538290131037057	-0.36508782358201	0.196780475053077	-0.10866562657678	0.502226576682934
0.836789689338762	-0.877790977001638	-1.08826273431331	-0.667319219689965	-0.454464151785367	-0.541597382502756	-0.367330921067978	0.194005300577244	-0.111590758929918	0.499601360084406
0.841899525567582	-0.880566151477471	-1.09125999415897	-0.669872308795971	-0.457239326261199	-0.544904633968454	-0.369574018553945	0.191230126101411	-0.114516743684003	0.496976995886825
0.847009361796403	-0.883341325953304	-1.09425836242446	-0.672424289482147	-0.460014500737032	-0.548211885434152	-0.371817116039912	0.188454951625578	-0.117443579578315	0.494353482829472
0.852119198025223	-0.886116500429137	-1.09725783559471	-0.674975165263564	-0.462789675212865	-0.551519136899851	-0.37406021352588	0.185679777149745	-0.120371265347525	0.491730819647016
0.857229034254044	-0.88889167490497	-1.1002584101522	-0.677524939657741	-0.465564849688698	-0.55482638836555	-0.376303311011847	0.182904602673912	-0.123299799721741	0.489109005069566
0.862338870482864	-0.891666849380802	-1.10326008257716	-0.680073616184441	-0.468340024164531	-0.558133639831248	-0.378546408497814	0.18012942819808	-0.126229181426553	0.486488037822713
0.867448706711685	-0.894442023856635	-1.10626284934779	-0.682621198365481	-0.471115198640364	-0.561440891296946	-0.380789505983782	0.177354253722247	-0.129159409183086	0.483867916627579
0.872558542940505	-0.897217198332468	-1.1092667069404	-0.685167689724538	-0.473890373116197	-0.564748142762645	-0.383032603469749	0.174579079246414	-0.132090481708037	0.481248640200865
0.877668379169326	-0.899992372808301	-1.11227165182964	-0.687713093786958	-0.47666554759203	-0.568055394228343	-0.385275700955716	0.171803904770581	-0.13502239771373	0.478630207254892
0.882778215398146	-0.902767547284134	-1.1152776804887	-0.690257414079564	-0.479440722067863	-0.571362645694042	-0.387518798441684	0.169028730294748	-0.137955155908157	0.476012616497653
0.887888051626967	-0.905542721759967	-1.11828478938946	-0.69280065413047	-0.482215896543695	-0.57466989715974	-0.389761895927651	0.166253555818915	-0.140888754995028	0.473395866632858
0.892997887855787	-0.9083178962358	-1.1212929750027	-0.695342817468896	-0.484991071019528	-0.577977148625438	-0.392004993413618	0.163478381343082	-0.143823193673815	0.47077995635998
0.898107724084608	-0.911093070711632	-1.12430223379828	-0.69788390762498	-0.487766245495361	-0.581284400091137	-0.394248090899586	0.16070320686725	-0.1467584706398	0.468164884374299
0.903217560313428	-0.913868245187465	-1.12731256224533	-0.700423928129599	-0.490541419971194	-0.584591651556835	-0.396491188385553	0.157928032391417	-0.149694584584121	0.465550649366955
0.908327396542249	-0.916643419663298	-1.13032395681241	-0.702962882514186	-0.493316594447027	-0.587898903022533	-0.39873428587152	0.155152857915584	-0.152631534193819	0.462937250024987
0.91343723277107	-0.919418594139131	-1.13333641396771	-0.705500774310549	-0.49609176892286	-0.591206154488232	-0.400977383357488	0.152377683439751	-0.155569318151881	0.460324685031383
0.91854706899989	-0.922193768614964	-1.13634993017923	-0.708037607050696	-0.498866943398693	-0.594513405953931	-0.403220480843455	0.149602508963918	-0.158507935137292	0.457712953065128
0.92365690522871	-0.924968943090797	-1.13936450191493	-0.71057338426666	-0.501642117874526	-0.597820657419629	-0.405463578329422	0.146827334488085	-0.161447383825078	0.455102052801248
0.928766741457531	-0.92774411756663	-1.14238012564294	-0.71310810949032	-0.504417292350358	-0.601127908885327	-0.407706675815389	0.144052160012252	-0.164387662886349	0.452491982910854
0.933876577686351	-0.930519292042463	-1.14539679783169	-0.715641786253235	-0.507192466826191	-0.604435160351026	-0.409949773301357	0.141276985536419	-0.167328770988355	0.449882742061193
0.938986413915172	-0.933294466518295	-1.14841451495012	-0.718174418086468	-0.509967641302024	-0.607742411816724	-0.412192870787324	0.138501811060587	-0.170270706794519	0.447274328915693
0.944096250143993	-0.936069640994128	-1.15143327346784	-0.720706008520421	-0.512742815777857	-0.611049663282423	-0.414435968273292	0.135726636584754	-0.173213468964496	0.444666742134003
0.949206086372813	-0.938844815469961	-1.15445306985526	-0.723236561084664	-0.51551799025369	-0.614356914748121	-0.416679065759259	0.132951462108921	-0.176157056154209	0.442059980372051
0.954315922601634	-0.941619989945794	-1.15747390058381	-0.725766079307775	-0.518293164729523	-0.617664166213819	-0.418922163245226	0.130176287633088	-0.179101467015901	0.439454042282077
0.959425758830454	-0.944395164421627	-1.16049576212608	-0.728294566717171	-0.521068339205356	-0.620971417679518	-0.421165260731194	0.127401113157255	-0.182046700198178	0.436848926512688
0.964535595059274	-0.94717033889746	-1.16351865095597	-0.730822026838949	-0.523843513681188	-0.624278669145216	-0.423408358217161	0.124625938681422	-0.184992754346056	0.434244631708901
0.969645431288095	-0.949945513373293	-1.16654256354886	-0.733348463197727	-0.526618688157021	-0.627585920610914	-0.425651455703128	0.121850764205589	-0.187939628101008	0.431641156512186
0.974755267516916	-0.952720687849126	-1.16956749638177	-0.735873879316483	-0.529393862632854	-0.630893172076613	-0.427894553189096	0.119075589729756	-0.190887320101005	0.429038499560518
0.979865103745736	-0.955495862324959	-1.17259344593352	-0.7383982787164	-0.532169037108687	-0.634200423542312	-0.430137650675063	0.116300415253923	-0.193835828980569	0.426436659488416
0.984974939974557	-0.958271036800791	-1.17562040868487	-0.740921664916712	-0.53494421158452	-0.63750767500801	-0.43238074816103	0.113525240778091	-0.196785153370811	0.423835634926993
0.990084776203377	-0.961046211276624	-1.1786483811187	-0.74344404143455	-0.537719386060353	-0.640814926473708	-0.434623845646997	0.110750066302258	-0.199735291899483	0.421235424503999
0.995194612432198	-0.963821385752457	-1.18167735972012	-0.745965411784791	-0.540494560536186	-0.644122177939407	-0.436866943132965	0.107974891826425	-0.202686243191018	0.418636026843868
1.00030444866102	-0.96659656022829	-1.18470734097667	-0.74848577947991	-0.543269735012019	-0.647429429405105	-0.439110040618932	0.105199717350592	-0.20563800586658	0.416037440567764
1.00541428488984	-0.969371734704123	-1.18773832137842	-0.751005148029829	-0.546044909487852	-0.650736680870804	-0.4413531381049	0.102424542874759	-0.208590578544105	0.413439664293623
1.01052412111866	-0.972146909179956	-1.19077029741814	-0.753523520941776	-0.548820083963684	-0.654043932336502	-0.443596235590867	0.0996493683989262	-0.211543959838348	0.410842696636201
1.01563395734748	-0.974922083655789	-1.19380326559144	-0.756040901720136	-0.551595258439517	-0.6573511838022	-0.445839333076834	0.0968741939230934	-0.214498148360932	0.408246536207118
1.0207437935763	-0.977697258131621	-1.19683722239693	-0.758557293866312	-0.55437043291535	-0.660658435267899	-0.448082430562802	0.0940990194472605	-0.217453142720384	0.405651181614905
1.02585362980512	-0.980472432607454	-1.19987216433632	-0.761072700878584	-0.557145607391183	-0.663965686733597	-0.450325528048769	0.0913238449714278	-0.220408941522189	0.403056631465044
1.03096346603394	-0.983247607083287	-1.2029080879146	-0.76358712625197	-0.559920781867016	-0.667272938199296	-0.452568625534736	0.0885486704955947	-0.223365543368829	0.400462884360018
1.03607330226276	-0.98602278155912	-1.20594498964015	-0.766100573478087	-0.562695956342849	-0.670580189664994	-0.454811723020704	0.0857734960197618	-0.22632294685983	0.397869938899354
1.04118313849158	-0.988797956034953	-1.20898286602489	-0.76861304604502	-0.565471130818682	-0.673887441130693	-0.457054820506671	0.0829983215439289	-0.229281150591807	0.395277793679665
1.0462929747204	-0.991573130510786	-1.21202171358439	-0.771124547437183	-0.568246305294515	-0.677194692596391	-0.459297917992638	0.0802231470680961	-0.232240153158506	0.392686447294698
1.05140281094922	-0.994348304986619	-1.21506152883804	-0.773635081135192	-0.571021479770347	-0.680501944062089	-0.461541015478605	0.0774479725922633	-0.23519995315085	0.390095898335377
1.05651264717804	-0.997123479462452	-1.21810230830917	-0.776144650615735	-0.57379665424618	-0.683809195527788	-0.463784112964573	0.0746727981164305	-0.238160549156985	0.387506145389846
1.06162248340686	-0.999898653938285	-1.22114404852513	-0.778653259351437	-0.576571828722013	-0.687116446993486	-0.46602721045054	0.0718976236405974	-0.241121939762322	0.384917187043517
1.06673231963569	-1.00267382841412	-1.22418674601749	-0.781160910810744	-0.579347003197846	-0.690423698459185	-0.468270307936508	0.0691224491647645	-0.244084123549578	0.382329021879107
1.07184215586451	-1.00544900288995	-1.22723039732211	-0.783667608457787	-0.582122177673679	-0.693730949924883	-0.470513405422475	0.0663472746889318	-0.247047099098828	0.379741648476692
1.07695199209333	-1.00822417736578	-1.2302749989793	-0.786173355752269	-0.584897352149512	-0.697038201390581	-0.472756502908442	0.0635721002130989	-0.250010864987541	0.377155065413738
1.08206182832215	-1.01099935184162	-1.2333205475339	-0.788678156149336	-0.587672526625345	-0.70034545285628	-0.474999600394409	0.060796925737266	-0.252975419790626	0.374569271265158
1.08717166455097	-1.01377452631745	-1.23636703953543	-0.791182013099463	-0.590447701101178	-0.703652704321978	-0.477242697880377	0.0580217512614332	-0.25594076208048	0.371984264603346
1.09228150077979	-1.01654970079328	-1.23941447153823	-0.79368493004833	-0.59322287557701	-0.706959955787677	-0.479485795366344	0.0552465767856002	-0.258906890427024	0.369400043998224
1.09739133700861	-1.01932487526911	-1.24246284010152	-0.796186910436711	-0.595998050052843	-0.710267207253375	-0.481728892852312	0.0524714023097673	-0.261873803397751	0.366816608017285
1.10250117323743	-1.02210004974495	-1.24551214178954	-0.798687957700357	-0.598773224528676	-0.713574458719074	-0.483971990338279	0.0496962278339345	-0.264841499557768	0.364233955225636
1.10761100946625	-1.02487522422078	-1.24856237317168	-0.801188075269885	-0.601548399004509	-0.716881710184772	-0.486215087824246	0.0469210533581016	-0.267809977469838	0.361652084186042
1.11272084569507	-1.02765039869661	-1.25161353082256	-0.803687266570662	-0.604323573480342	-0.72018896165047	-0.488458185310213	0.0441458788822688	-0.270779235694427	0.359070993458965
1.11783068192389	-1.03042557317245	-1.25466561132219	-0.806185535022703	-0.607098747956175	-0.723496213116169	-0.490701282796181	0.041370704406436	-0.273749272789741	0.356490681602613
1.12294051815271	-1.03320074764828	-1.257718611256	-0.808682884040554	-0.609873922432008	-0.726803464581867	-0.492944380282148	0.0385955299306029	-0.27672008731177	0.353911147172976
1.12805035438153	-1.03597592212411	-1.26077252721503	-0.811179317033194	-0.612649096907841	-0.730110716047566	-0.495187477768116	0.03582035545477	-0.279691677814335	0.351332388723875
1.13316019061035	-1.03875109659994	-1.26382735579596	-0.813674837403927	-0.615424271383674	-0.733417967513264	-0.497430575254083	0.0330451809789372	-0.282664042849125	0.348754404807
1.13827002683917	-1.04152627107578	-1.26688309360128	-0.816169448550276	-0.618199445859506	-0.736725218978962	-0.49967367274005	0.0302700065031044	-0.285637180965741	0.34617719397195
1.14337986306799	-1.04430144555161	-1.26993973723933	-0.818663153863887	-0.620974620335339	-0.740032470444661	-0.501916770226017	0.0274948320272715	-0.288611090711739	0.343600754766283
1.14848969929681	-1.04707662002744	-1.27299728332446	-0.821155956730427	-0.623749794811172	-0.743339721910359	-0.504159867711985	0.0247196575514387	-0.291585770632671	0.341025085735548
1.15359953552563	-1.04985179450328	-1.27605572847707	-0.823647860529483	-0.626524969287005	-0.746646973376058	-0.506402965197952	0.0219444830756056	-0.294561219272126	0.338450185423337
1.15870937175445	-1.05262696897911	-1.27911506932375	-0.826138868634471	-0.629300143762838	-0.749954224841756	-0.508646062683919	0.0191693085997728	-0.297537435171772	0.335876052371317
1.16381920798327	-1.05540214345494	-1.28217530249735	-0.828628984412538	-0.632075318238671	-0.753261476307455	-0.510889160169887	0.01639413412394	-0.300514416871398	0.333302685119278
1.1689290442121	-1.05817731793077	-1.28523642463708	-0.831118211224466	-0.634850492714504	-0.756568727773153	-0.513132257655854	0.0136189596481071	-0.303492162908957	0.330730082205172
1.17403888044092	-1.06095249240661	-1.28829843238863	-0.833606552424588	-0.637625667190336	-0.759875979238851	-0.515375355141821	0.0108437851722742	-0.306470671820603	0.328158242165151
1.17914871666974	-1.06372766688244	-1.29136132240419	-0.836094011360688	-0.640400841666169	-0.76318323070455	-0.517618452627789	0.00806861069644149	-0.309449942140733	0.325587163533616
1.18425855289856	-1.06650284135827	-1.29442509134263	-0.83858059137392	-0.643176016142002	-0.766490482170248	-0.519861550113756	0.00529343622060841	-0.312429972402032	0.323016844843248
1.18936838912738	-1.06927801583411	-1.29748973586949	-0.841066295798718	-0.645951190617835	-0.769797733635947	-0.522104647599724	0.00251826174477554	-0.315410761135506	0.320447284625057
1.1944782253562	-1.07205319030994	-1.30055525265717	-0.84355112796271	-0.648726365093668	-0.773104985101645	-0.524347745085691	-0.000256912731057324	-0.318392306870532	0.317878481408417
1.19958806158502	-1.07482836478577	-1.30362163838491	-0.846035091186635	-0.651501539569501	-0.776412236567343	-0.526590842571658	-0.00303208720689008	-0.321374608134888	0.315310433721108
1.20469789781384	-1.07760353926161	-1.30668888973895	-0.848518188784258	-0.654276714045334	-0.779719488033042	-0.528833940057625	-0.00580726168272294	-0.324357663454803	0.312743140089357
1.20980773404266	-1.08037871373744	-1.30975700341258	-0.851000424062294	-0.657051888521166	-0.78302673949874	-0.531077037543593	-0.00858243615855581	-0.327341471354988	0.310176599037877
1.21491757027148	-1.08315388821327	-1.31282597610622	-0.853481800320323	-0.659827062997	-0.786333990964439	-0.53332013502956	-0.0113576106343889	-0.330326030358683	0.307610809089906
1.2200274065003	-1.0859290626891	-1.31589580452749	-0.855962320850715	-0.662602237472832	-0.789641242430137	-0.535563232515528	-0.0141327851102216	-0.333311338987692	0.305045768767249
1.22513724272912	-1.08870423716494	-1.31896648539132	-0.858441988938554	-0.665377411948665	-0.792948493895836	-0.537806330001495	-0.0169079595860545	-0.336297395762424	0.302481476590315
1.23024707895794	-1.09147941164077	-1.32203801541998	-0.860920807861559	-0.668152586424498	-0.796255745361534	-0.540049427487462	-0.0196831340618874	-0.339284199201932	0.299917931078157
1.23535691518676	-1.0942545861166	-1.32511039134319	-0.863398780890015	-0.670927760900331	-0.799562996827232	-0.542292524973429	-0.0224583085377202	-0.342271747823954	0.297355130748513
1.24046675141558	-1.09702976059243	-1.32818360989817	-0.865875911286699	-0.673702935376164	-0.802870248292931	-0.544535622459397	-0.025233483013553	-0.345260040144948	0.294793074117842
1.2455765876444	-1.09980493506827	-1.33125766782973	-0.868352202306806	-0.676478109851997	-0.806177499758629	-0.546778719945364	-0.0280086574893861	-0.348249074680135	0.292231759701363
1.25068642387322	-1.1025801095441	-1.33433256189032	-0.870827657197887	-0.67925328432783	-0.809484751224328	-0.549021817431331	-0.0307838319652189	-0.351238849943534	0.289671186013096
1.25579626010204	-1.10535528401993	-1.3374082888401	-0.873302279199771	-0.682028458803662	-0.812792002690026	-0.551264914917299	-0.0335590064410518	-0.354229364448002	0.287111351565898
1.26090609633086	-1.10813045849577	-1.34048484544702	-0.875776071544509	-0.684803633279495	-0.816099254155724	-0.553508012403266	-0.0363341809168846	-0.357220616705273	0.284552254871503
1.26601593255968	-1.1109056329716	-1.3435622284869	-0.878249037456301	-0.687578807755328	-0.819406505621423	-0.555751109889233	-0.0391093553927174	-0.360212605225993	0.281993894440559
1.27112576878851	-1.11368080744743	-1.34664043474343	-0.880721180151435	-0.690353982231161	-0.822713757087121	-0.557994207375201	-0.0418845298685505	-0.363205328519764	0.279436268782663
1.27623560501733	-1.11645598192327	-1.34971946100831	-0.883192502838224	-0.693129156706994	-0.82602100855282	-0.560237304861168	-0.0446597043443834	-0.366198785095172	0.276879376406405
1.28134544124615	-1.1192311563991	-1.35279930408125	-0.885663008716948	-0.695904331182827	-0.829328260018518	-0.562480402347135	-0.0474348788202162	-0.369192973459834	0.274323215819402
1.28645527747497	-1.12200633087493	-1.35587996077007	-0.888132700979787	-0.69867950565866	-0.832635511484217	-0.564723499833103	-0.050210053296049	-0.372187892120429	0.271767785528331
1.29156511370379	-1.12478150535076	-1.35896142789076	-0.890601582810772	-0.701454680134493	-0.835942762949915	-0.56696659731907	-0.0529852277718819	-0.375183539582738	0.269213084038975
1.29667494993261	-1.1275566798266	-1.36204370226747	-0.893069657385718	-0.704229854610325	-0.839250014415613	-0.569209694805037	-0.0557604022477147	-0.378179914351681	0.266659109856252
1.30178478616143	-1.13033185430243	-1.36512678073268	-0.895536927872177	-0.707005029086158	-0.842557265881312	-0.571452792291005	-0.0585355767235478	-0.381177014931351	0.264105861484256
1.30689462239025	-1.13310702877826	-1.36821066012715	-0.898003397429377	-0.709780203561991	-0.84586451734701	-0.573695889776972	-0.0613107511993806	-0.384174839825053	0.261553337426292
1.31200445861907	-1.1358822032541	-1.37129533730002	-0.900469069208172	-0.712555378037824	-0.849171768812709	-0.575938987262939	-0.0640859256752134	-0.38717338753534	0.259001536184913
1.31711429484789	-1.13865737772993	-1.37438080910887	-0.902933946350989	-0.715330552513657	-0.852479020278407	-0.578182084748907	-0.0668611001510463	-0.390172656564048	0.256450456261956
1.32222413107671	-1.14143255220576	-1.37746707241974	-0.905398031991778	-0.71810572698949	-0.855786271744106	-0.580425182234874	-0.0696362746268792	-0.393172645412333	0.253900096158575
1.32733396730553	-1.14420772668159	-1.38055412410723	-0.907861329255961	-0.720880901465323	-0.859093523209804	-0.582668279720841	-0.0724114491027119	-0.396173352580707	0.251350454375283
1.33244380353435	-1.14698290115743	-1.38364196105447	-0.910323841260385	-0.723656075941156	-0.862400774675502	-0.584911377206809	-0.075186623578545	-0.399174776569071	0.248801529411981
1.33755363976317	-1.14975807563326	-1.38673058015324	-0.912785571113275	-0.726431250416989	-0.865708026141201	-0.587154474692776	-0.0779617980543779	-0.402176915876753	0.246253319767997
1.34266347599199	-1.15253325010909	-1.389819978304	-0.915246521914187	-0.729206424892821	-0.869015277606899	-0.589397572178743	-0.0807369725302107	-0.405179769002542	0.243705823942121
1.34777331222081	-1.15530842458493	-1.39291015241589	-0.917706696753964	-0.731981599368654	-0.872322529072598	-0.591640669664711	-0.0835121470060435	-0.408183334444725	0.241159040432638
1.35288314844963	-1.15808359906076	-1.39600109940682	-0.920166098714693	-0.734756773844487	-0.875629780538296	-0.593883767150678	-0.0862873214818763	-0.411187610701117	0.238612967737365
1.35799298467845	-1.16085877353659	-1.39909281620352	-0.922624730869663	-0.73753194832032	-0.878937032003994	-0.596126864636645	-0.0890624959577092	-0.414192596269101	0.236067604353683
1.36310282090728	-1.16363394801242	-1.40218529974153	-0.925082596283322	-0.740307122796153	-0.882244283469693	-0.598369962122613	-0.0918376704335423	-0.417198289645658	0.233522948778573
1.3682126571361	-1.16640912248826	-1.40527854696528	-0.927539698011238	-0.743082297271986	-0.885551534935392	-0.60061305960858	-0.0946128449093752	-0.420204689327403	0.230978999508652
1.37332249336492	-1.16918429696409	-1.40837255482812	-0.929996039100061	-0.745857471747819	-0.88885878640109	-0.602856157094547	-0.0973880193852079	-0.423211793810619	0.228435755040203
1.37843232959374	-1.17195947143992	-1.41146732029236	-0.932451622587486	-0.748632646223651	-0.892166037866788	-0.605099254580515	-0.100163193861041	-0.426219601591292	0.22589321386921
1.38354216582256	-1.17473464591576	-1.4145628403293	-0.93490645150221	-0.751407820699484	-0.895473289332487	-0.607342352066482	-0.102938368336874	-0.42922811116514	0.223351374491393
1.38865200205138	-1.17750982039159	-1.41765911191927	-0.937360528863908	-0.754182995175317	-0.898780540798185	-0.609585449552449	-0.105713542812706	-0.432237321027653	0.22081023540224
1.3937618382802	-1.18028499486742	-1.42075613205166	-0.939813857683188	-0.75695816965115	-0.902087792263883	-0.611828547038417	-0.108488717288539	-0.435247229674119	0.21826979509704
1.39887167450902	-1.18306016934325	-1.42385389772495	-0.942266440961561	-0.759733344126983	-0.905395043729582	-0.614071644524384	-0.111263891764372	-0.438257835599661	0.215730052070917
1.40398151073784	-1.18583534381909	-1.42695240594676	-0.944718281691412	-0.762508518602816	-0.90870229519528	-0.616314742010351	-0.114039066240205	-0.441269137299272	0.213191004818862
1.40909134696666	-1.18861051829492	-1.43005165373387	-0.947169382855965	-0.765283693078649	-0.912009546660979	-0.618557839496319	-0.116814240716038	-0.444281133267841	0.210652651835765
1.41420118319548	-1.19138569277075	-1.43315163811225	-0.949619747429253	-0.768058867554481	-0.915316798126677	-0.620800936982286	-0.119589415191871	-0.44729382200019	0.208114991616449
1.4193110194243	-1.19416086724659	-1.43625235611708	-0.952069378376093	-0.770834042030314	-0.918624049592375	-0.623044034468253	-0.122364589667704	-0.450307201991106	0.205578022655699
1.42442085565312	-1.19693604172242	-1.43935380479279	-0.95451827865205	-0.773609216506147	-0.921931301058074	-0.625287131954221	-0.125139764143537	-0.45332127173537	0.203041743448296
1.42953069188194	-1.19971121619825	-1.44245598119309	-0.956966451203417	-0.77638439098198	-0.925238552523773	-0.627530229440188	-0.12791493861937	-0.45633602972779	0.200506152489051
1.43464052811076	-1.20248639067408	-1.44555888238098	-0.959413898967187	-0.779159565457813	-0.928545803989471	-0.629773326926155	-0.130690113095202	-0.459351474463236	0.197971248272831
1.43975036433958	-1.20526156514992	-1.44866250542881	-0.961860624871027	-0.781934739933646	-0.931853055455169	-0.632016424412123	-0.133465287571035	-0.462367604436665	0.195437029294594
1.4448602005684	-1.20803673962575	-1.45176684741825	-0.964306631833252	-0.784709914409479	-0.935160306920868	-0.63425952189809	-0.136240462046868	-0.465384418143156	0.19290349404942
1.44997003679722	-1.21081191410158	-1.45487190544036	-0.966751922762806	-0.787485088885312	-0.938467558386566	-0.636502619384057	-0.139015636522701	-0.468401914077941	0.190370641032539
1.45507987302604	-1.21358708857742	-1.45797767659559	-0.969196500559237	-0.790260263361145	-0.941774809852265	-0.638745716870025	-0.141790810998534	-0.471420090736434	0.187838468739366
1.46018970925486	-1.21636226305325	-1.46108415799382	-0.971640368112676	-0.793035437836977	-0.945082061317963	-0.640988814355992	-0.144565985474367	-0.47443894661426	0.185306975665526
1.46529954548369	-1.21913743752908	-1.46419134675435	-0.974083528303816	-0.79581061231281	-0.948389312783661	-0.643231911841959	-0.1473411599502	-0.477458480207291	0.182776160306891
1.47040938171251	-1.22191261200491	-1.46729924000593	-0.976525984003895	-0.798585786788643	-0.95169656424936	-0.645475009327927	-0.150116334426033	-0.480478690011669	0.180246021159604
1.47551921794133	-1.22468778648075	-1.47040783488682	-0.978967738074674	-0.801360961264476	-0.955003815715058	-0.647718106813894	-0.152891508901865	-0.483499574523841	0.17771655672011
1.48062905417015	-1.22746296095658	-1.47351712854474	-0.981408793368421	-0.804136135740309	-0.958311067180756	-0.649961204299861	-0.155666683377698	-0.486521132240585	0.175187765485189
1.48573889039897	-1.23023813543241	-1.47662711813693	-0.983849152727896	-0.806911310216142	-0.961618318646455	-0.652204301785829	-0.158441857853531	-0.489543361659043	0.17265964595198
1.49084872662779	-1.23301330990825	-1.47973780083016	-0.986288818986331	-0.809686484691975	-0.964925570112154	-0.654447399271796	-0.161217032329364	-0.492566261276745	0.170132196618017
1.49595856285661	-1.23578848438408	-1.48284917380074	-0.988727794967418	-0.812461659167808	-0.968232821577852	-0.656690496757763	-0.163992206805197	-0.495589829591644	0.16760541598125
1.50106839908543	-1.23856365885991	-1.48596123423453	-0.991166083485293	-0.81523683364364	-0.97154007304355	-0.658933594243731	-0.16676738128103	-0.49861406510214	0.165079302540081
1.50617823531425	-1.24133883333574	-1.48907397932696	-0.993603687344527	-0.818012008119473	-0.974847324509249	-0.661176691729698	-0.169542555756863	-0.501638966307112	0.162553854793387
1.51128807154307	-1.24411400781158	-1.49218740628305	-0.996040609340104	-0.820787182595306	-0.978154575974947	-0.663419789215665	-0.172317730232695	-0.504664531705942	0.160029071240551
1.51639790777189	-1.24688918228741	-1.4953015123174	-0.998476852257419	-0.823562357071139	-0.981461827440646	-0.665662886701633	-0.175092904708529	-0.507690759798548	0.157504950381491
1.52150774400071	-1.24966435676324	-1.49841629465422	-1.00091241887226	-0.826337531546972	-0.984769078906344	-0.6679059841876	-0.177868079184361	-0.510717649085409	0.154981490716686
1.52661758022953	-1.25243953123908	-1.50153175052734	-1.00334731195081	-0.829112706022805	-0.988076330372042	-0.670149081673567	-0.180643253660194	-0.513745198067592	0.152458690747204
1.53172741645835	-1.25521470571491	-1.5046478771802	-1.00578153424961	-0.831887880498638	-0.991383581837741	-0.672392179159535	-0.183418428136027	-0.516773405246783	0.149936548974728
1.53683725268717	-1.25798988019074	-1.50776467186589	-1.00821508851559	-0.834663054974471	-0.994690833303439	-0.674635276645502	-0.18619360261186	-0.519802269125309	0.147415063901589
1.54194708891599	-1.26076505466657	-1.51088213184712	-1.01064797748603	-0.837438229450304	-0.997998084769138	-0.676878374131469	-0.188968777087693	-0.522831788206171	0.144894234030786
1.54705692514481	-1.26354022914241	-1.51400025439626	-1.01308020388856	-0.840213403926136	-1.00130533623484	-0.679121471617437	-0.191743951563526	-0.525861960993067	0.142374057866016
1.55216676137363	-1.26631540361824	-1.51711903679532	-1.01551177044116	-0.842988578401969	-1.00461258770053	-0.681364569103404	-0.194519126039359	-0.528892785990419	0.139854533911702
1.55727659760245	-1.26909057809407	-1.520238476336	-1.01794267985215	-0.845763752877802	-1.00791983916623	-0.683607666589371	-0.197294300515191	-0.5319242617034	0.137335660673017
1.56238643383127	-1.27186575256991	-1.52335857031963	-1.02037293482018	-0.848538927353635	-1.01122709063193	-0.685850764075339	-0.200069474991024	-0.53495638663796	0.134817436655912
1.5674962700601	-1.27464092704574	-1.52647931605723	-1.02280253803425	-0.851314101829468	-1.01453434209763	-0.688093861561306	-0.202844649466857	-0.537989159300854	0.13229986036714
1.57260610628892	-1.27741610152157	-1.52960071086948	-1.02523149217367	-0.854089276305301	-1.01784159356333	-0.690336959047273	-0.20561982394269	-0.541022578199663	0.129782930314283
1.57771594251774	-1.28019127599741	-1.53272275208673	-1.02765979990808	-0.856864450781134	-1.02114884502903	-0.692580056533241	-0.208394998418523	-0.544056641842825	0.127266645005778
1.58282577874656	-1.28296645047324	-1.53584543704903	-1.03008746389745	-0.859639625256967	-1.02445609649472	-0.694823154019208	-0.211170172894356	-0.547091348739656	0.124751002950944
1.58793561497538	-1.28574162494907	-1.53896876310608	-1.03251448679206	-0.862414799732799	-1.02776334796042	-0.697066251505175	-0.213945347370189	-0.550126697400379	0.122236002660001
1.5930454512042	-1.2885167994249	-1.54209272761728	-1.03494087123253	-0.865189974208632	-1.03107059942612	-0.699309348991143	-0.216720521846022	-0.553162686336146	0.119721642644103
1.59815528743302	-1.29129197390074	-1.5452173279517	-1.03736661984977	-0.867965148684465	-1.03437785089182	-0.70155244647711	-0.219495696321854	-0.556199314059063	0.117207921415355
1.60326512366184	-1.29406714837657	-1.5483425614881	-1.03979173526504	-0.870740323160298	-1.03768510235752	-0.703795543963078	-0.222270870797687	-0.559236579082218	0.114694837486844
1.60837495989066	-1.2968423228524	-1.55146842561489	-1.04221622008991	-0.873515497636131	-1.04099235382322	-0.706038641449045	-0.22504604527352	-0.5622744799197	0.11218238937266
1.61348479611948	-1.29961749732824	-1.55459491773019	-1.04464007692628	-0.876290672111964	-1.04429960528892	-0.708281738935012	-0.227821219749353	-0.565313015086627	0.109670575587921
1.6185946323483	-1.30239267180407	-1.55772203524178	-1.04706330836636	-0.879065846587797	-1.04760685675461	-0.710524836420979	-0.230596394225186	-0.568352183099169	0.107159394648797
1.62370446857712	-1.3051678462799	-1.56084977556709	-1.04948591699271	-0.881841021063629	-1.05091410822031	-0.712767933906947	-0.233371568701019	-0.57139198247457	0.104648845072533
1.62881430480594	-1.30794302075573	-1.56397813613326	-1.05190790537821	-0.884616195539462	-1.05422135968601	-0.715011031392914	-0.236146743176852	-0.574432411731175	0.102138925377472
1.63392414103476	-1.31071819523157	-1.56710711437705	-1.05432927608608	-0.887391370015295	-1.05752861115171	-0.717254128878881	-0.238921917652685	-0.57747346938845	0.0996296340830804
1.63903397726358	-1.3134933697074	-1.57023670774491	-1.05675003166989	-0.890166544491128	-1.06083586261741	-0.719497226364849	-0.241697092128518	-0.580515153967006	0.0971209697099705
1.6441438134924	-1.31626854418323	-1.57336691369292	-1.05917017467354	-0.892941718966961	-1.06414311408311	-0.721740323850816	-0.24447226660435	-0.583557463988623	0.0946129307799219
1.64925364972122	-1.31904371865907	-1.57649772968684	-1.06158970763129	-0.895716893442794	-1.0674503655488	-0.723983421336783	-0.247247441080183	-0.586600397976272	0.0921055158159056
1.65436348595004	-1.3218188931349	-1.57962915320203	-1.06400863306777	-0.898492067918627	-1.0707576170145	-0.726226518822751	-0.250022615556016	-0.589643954454137	0.0895987233421054
1.65947332217886	-1.32459406761073	-1.58276118172351	-1.06642695349795	-0.90126724239446	-1.0740648684802	-0.728469616308718	-0.252797790031849	-0.592688131947639	0.0870925518839416
1.66458315840769	-1.32736924208656	-1.58589381274592	-1.06884467142721	-0.904042416870293	-1.0773721199459	-0.730712713794685	-0.255572964507682	-0.595732928983456	0.0845869999680917
1.66969299463651	-1.3301444165624	-1.58902704377353	-1.07126178935127	-0.906817591346125	-1.0806793714116	-0.732955811280653	-0.258348138983515	-0.598778344089543	0.0820820661225135
1.67480283086533	-1.33291959103823	-1.59216087232019	-1.07367830975627	-0.909592765821958	-1.0839866228773	-0.73519890876662	-0.261123313459348	-0.601824375795161	0.0795777488764655
1.67991266709415	-1.33569476551406	-1.5952952959094	-1.07609423511873	-0.912367940297791	-1.08729387434299	-0.737442006252587	-0.26389848793518	-0.60487102263089	0.0770740467605294
1.68502250332297	-1.3384699399899	-1.5984303120742	-1.07850956790559	-0.915143114773624	-1.09060112580869	-0.739685103738555	-0.266673662411013	-0.607918283128657	0.0745709583066307
1.69013233955179	-1.34124511446573	-1.60156591835724	-1.08092431057421	-0.917918289249457	-1.09390837727439	-0.741928201224522	-0.269448836886846	-0.610966155821753	0.0720684820480606
1.69524217578061	-1.34402028894156	-1.60470211231076	-1.08333846557237	-0.92069346372529	-1.09721562874009	-0.744171298710489	-0.272224011362679	-0.614014639244854	0.0695666165194954
1.70035201200943	-1.34679546341739	-1.60783889149651	-1.08575203533828	-0.923468638201123	-1.10052288020579	-0.746414396196457	-0.274999185838512	-0.617063731934043	0.0670653602570191
1.70546184823825	-1.34957063789323	-1.61097625348584	-1.08816502230061	-0.926243812676956	-1.10383013167149	-0.748657493682424	-0.277774360314345	-0.620113432426832	0.0645647117981422
1.71057168446707	-1.35234581236906	-1.61411419585961	-1.09057742887851	-0.929018987152788	-1.10713738313719	-0.750900591168391	-0.280549534790178	-0.623163739262178	0.0620646696818228
1.71568152069589	-1.35512098684489	-1.61725271620821	-1.09298925748158	-0.931794161628621	-1.11044463460288	-0.753143688654359	-0.28332470926601	-0.626214650980508	0.0595652324484867
1.72079135692471	-1.35789616132073	-1.62039181213155	-1.0954005105099	-0.934569336104454	-1.11375188606858	-0.755386786140326	-0.286099883741843	-0.629266166123733	0.0570663986400465
1.72590119315353	-1.36067133579656	-1.62353148123903	-1.09781119035409	-0.937344510580287	-1.11705913753428	-0.757629883626293	-0.288875058217676	-0.632318283235275	0.0545681667999224
1.73101102938235	-1.36344651027239	-1.62667172114955	-1.10022129939523	-0.94011968505612	-1.12036638899998	-0.759872981112261	-0.291650232693509	-0.63537100086008	0.0520705354730613
1.73612086561117	-1.36622168474822	-1.62981252949147	-1.10263084000498	-0.942894859531953	-1.12367364046568	-0.762116078598228	-0.294425407169342	-0.63842431754464	0.0495735032059555
1.74123070183999	-1.36899685922406	-1.63295390390261	-1.1050398145455	-0.945670034007786	-1.12698089193138	-0.764359176084195	-0.297200581645175	-0.641478231837012	0.0470770685466621
1.74634053806881	-1.37177203369989	-1.63609584203025	-1.10744822536953	-0.948445208483618	-1.13028814339707	-0.766602273570163	-0.299975756121008	-0.644532742286838	0.0445812300448225
1.75145037429763	-1.37454720817572	-1.63923834153106	-1.10985607482038	-0.951220382959451	-1.13359539486277	-0.76884537105613	-0.302750930596841	-0.647587847445361	0.0420859862516801
1.75656021052645	-1.37732238265156	-1.64238140007117	-1.11226336523194	-0.953995557435284	-1.13690264632847	-0.771088468542097	-0.305526105072674	-0.650643545865447	0.0395913357200997
1.76167004675528	-1.38009755712739	-1.64552501532608	-1.1146700989287	-0.956770731911117	-1.14020989779417	-0.773331566028065	-0.308301279548507	-0.653699836101598	0.0370972770045854
1.7667798829841	-1.38287273160322	-1.64866918498067	-1.11707627822578	-0.95954590638695	-1.14351714925987	-0.775574663514032	-0.311076454024339	-0.656756716709977	0.0346038086612988
1.77188971921292	-1.38564790607905	-1.65181390672919	-1.11948190542892	-0.962321080862783	-1.14682440072557	-0.777817760999999	-0.313851628500172	-0.659814186248421	0.0321109292480767
[truncated: 233 more rows]

## Sheet: Figure 3d
Predicted BIOM values
[truncated: 1,001 more rows]

## Sheet: Figure 3e
Predicted pcBSTA values
[truncated: 1,001 more rows]

## Sheet: Figure 3f
Predicted BSTA values
[truncated: 1,001 more rows]

## Sheet: Supplementary Figure 1
Predicted BSTA values					Observed data (points)
[truncated: 1,001 more rows]

[truncated: 10 more sheets: Supplementary Figure 2a, Supplementary Figure 2b, Supplementary Figure 3a, Supplementary Figure 3b, Supplementary Figure 4, Supplementary Figure 6a, Supplementary Figure 6b, Supplementary Figure 7, Supplementary Figure 8a, Supplementary Figure 8b]
